# Supplementary material for: Genome-wide association mapping of rust resistance in Aegilops longissima
Source: Front Plant Sci. 2023 Jul 27;14:1196486. doi: 10.3389/fpls.2023.1196486 (PMC10413114; doi:10.3389/fpls.2023.1196486)
Supplement: Supplementary file 2 [file Table_1.xlsx]

## Sheet: Table S1.
Table S1. Collection locations, donating genebanks, and seedling infection types of Aegilops longissima diversity collection (ALDIVCO) accessions to Puccinia graminis f. sp. tritici pathotypes TTKSK, TTTTF, TTRTF, and QFCSC; Puccinia triticina pathotypes THBJ, BBBD, TBBGS, and BBBQD; and Puccinia striiformis f. sp. tritici pathotypes PSTv37, PSTv40, and PSTv218.
								Puccinia graminis f.sp. tritici
Sequential number	Accession	Donating genebank	Site	Longitude	Latitude	ASub-population			TTTTF											TTKSK											TTRTF											QFCSC
									Replication 1			Replication 2			CAverage linearized infection type		General reaction			Replication 1			Replication 2			Average linearized infection type		General reaction			Replication 1			Replication 2			Average linearized infection type		General reaction			Replication 1			Replication 2			Average linearized infection type
									BIT1	IT2		IT1	IT2							IT1	IT2		IT1	IT2							IT1	IT2		IT1	IT2							IT1	IT2		IT1	IT2
1	AEG-13-1	ICCI	Revivim	34.8152	31.0506	D--			3+	4		3			8.5		Susceptible			1			2	1		3		Resistant
2	AEG-16-4	ICCI	Gilat	34.6617	31.3354	2			3+			3			8.5		Susceptible			2	3-		1			3.83		Resistant			3	3+		3			8.17		Susceptible			1	0;		1			1.67
3	AEG-17-5	ICCI	Nahariyya- Rosh HaNikra	35.1049	33.0184	1			2pl=21cn/1pl=34			1pl=1/1pl=3+					Segregation			0;			0;			0		Resistant			0;	1-		0;			0.17		Resistant			1-	0;		1-	0;		0.67
4	AEG-19-7	ICCI	Hadera	34.9224	32.444	1			4			3			8.5		Susceptible			2-			0;			2		Resistant
5	AEG-20-9	ICCI	Dead Sea			2																									3	3+		3-			7.67		Susceptible			1pl=1/1pl=2+/1pl=2			1	2		3
6	AEG-21-10	ICCI	Jordan River			2																									3			3	3-		7.83		Susceptible			1	2		2	1		3.5
7	AEG-22-11	ICCI	Dimona	35.0258	31.0694	2			3+	4		3			8.5		Susceptible			2			2-			4.5		Resistant			3			3	3-		7.83		Susceptible			1			1-			1.5
8	AEG-23-12	ICCI	Yad Mordekhay	34.5575	31.587	2			3			3-			7.5		Susceptible														3	3+		2+	2				Heterogeneous			1	0;		1	1-		1.5
9	AEG-24-13	ICCI	Be'er Sheva- Arad	34.9711	31.2664	2			3			3			8		Susceptible														3			3-	2		7.17		Susceptible			1	1-		1			1.83
10	AEG-25-14	ICCI	Shivta- Haluza	34.6227	31.0185	2			3+	4		3			8.5		Susceptible														3	3+		3-	2		7.33		Susceptible			1-	0;		1	1-		1.17
11	AEG-26-15	ICCI	Dimona	35.0258	31.0694	2			3			3			8		Susceptible			1			1+			2.5		Resistant			3	3-		3	3-		7.67		Susceptible			0;	1-		1-	0;		0.5
12	AEG-27-16	ICCI	Nahal Oz	34.4978	31.4727	2			3+	4		3+	4		9		Susceptible			3-			3			7.5		Susceptible			3	2		mesothetic			7		Susceptible			1-	0;		1-	0;		0.67
13	AEG-28-17	ICCI	Dimona	35.0258	31.0694	2			3			3			8		Susceptible			1pl=2/1pl=3-			1pl=2/1pl=3					Segregation			3	3+		3-	3		7.83		Susceptible			1	1-		1-	1		1.5
14	AEG-29-18	ICCI	Yeroham- Be'er Sheva	34.878	31.0285	2			3-			3-			7		Susceptible														3	3+		3-			7.67		Susceptible			1	1+		1	1+		2.33
15	AEG-30-19	ICCI	Nahal Zin	35.0371	30.831	2			0;			3+					Segregation														2	2+		2	2+		5.33		Resistant			1	1-		1-			1.33
16	AEG-249-1	ICCI	Shedema	34.7403	31.8336	1			2	1		2	1		4		Resistant			0;			0;			0		Resistant			2pl=3+/1pl=21			1pl=0;1/1pl=231					Segregation			1	1+		1	0;		1.83
17	AEG-250-2	ICCI	Shedema	34.7403	31.8336	1			4			3+			9		Susceptible			0;	1		1			1.33		Resistant			3			3	2		7.5		Susceptible			1	2		1	1-		2.33
18	AEG-251-3	ICCI	Shedema	34.7403	31.8336	1			2pl=1n/1pl=3			2	3-				Segregation			0;			0;	1		0.33		Resistant			3-			3-	3		7.17		Susceptible			1-	0;		1-	0;		0.67
19	AEG-264-19	ICCI	Shedema	34.7403	31.8336	1			3-			3-	1		6.17		Susceptible			1			0;			1		Resistant			0;	1-		0;			0.17		Resistant			1	2		1	1-		2.33
20	AEG-267-23	ICCI	Shedema	34.7403	31.8336	1			1	2		0;	1		1.83		Resistant			0;			0;	1		0.33		Resistant			1	0;		1-	0;		1		Resistant			1	0;		1			1.67
21	AEG-268-24	ICCI	Shedema	34.7403	31.8336	1			2pl=3/1pl=21			3					Segregation			0;			0;			0		Resistant			0;	1-		0;	1-		0.33		Resistant			1	0;		1-	1		1.33
22	AEG-271-27	ICCI	Shedema	34.7403	31.8336	1			3+	4		4			9		Susceptible			0;			1+			1.5		Resistant			3+	3		2	1				Segregation			1-			1	0;		1.17
23	AEG-274-30	ICCI	Shedema	34.7403	31.8336	1			3+			3+	4		9		Susceptible			3			3-	2		7.17		Susceptible			3+			3	3+		8.67		Susceptible			1			1			2
24	AEG-280-37	ICCI	Shedema	34.7403	31.8336	1			2pl=3+/1pl=2			4					Segregation														3	3-					7.67		Susceptible			1+	1		1			2.33
25	AEG-281-40	ICCI	Shedema	34.7403	31.8336	1			3	3+		1pl=10;/1pl=3					Segregation			0;			0;			0		Resistant			3	1		2	1				Segregation			1	0;		0;	1-		0.83
26	AEG-282-41	ICCI	Shedema	34.7403	31.8336	1			3+			3			8.5		Susceptible														2	1		2	1		4		Resistant			1			0;	1-		1.17
27	AEG-284-44	ICCI	Shedema	34.7403	31.8336	1			3+	4		4			9		Susceptible			0;			1-			0.5		Resistant			3	3+		3			8.17		Susceptible			1	0;		1	0;		1.33
28	AEG-289-49	ICCI	Shedema	34.7403	31.8336	1			2pl=2c/1pl=3			1pl=10;/1pl=21					Segregation			0;			0;			0		Resistant			0;	1-		0;			0.17		Resistant			1	0;		0;			0.67
29	AEG-290-50	ICCI	Shedema	34.7403	31.8336	1																									1	0;		0;	1-		0.83		Resistant			1-	0;		1-	1		1
30	AEG-293-54	ICCI	Shedema	34.7403	31.8336	--
31	AEG-297-4	ICCI	Beit Lid	34.9279	32.3335	--
32	AEG-298-5	ICCI	Beit Lid	34.9279	32.3335	1			3	3-		1	0;				Segregation			0;			0;	1-		0.17		Resistant			2pl=0;1/1pl=21			0;	1		0.67		Resistant			1			1-			1.5
33	AEG-299-6	ICCI	Beit Lid	34.9279	32.3335	1			2pl=0;/1pl=3			0;	0;				Segregation														3	2		2	2+				Segregation						1-	0;		0.67
34	AEG-300-7	ICCI	Beit Lid	34.9279	32.3335	1			2pl=3/1pl=2			1pl=3/1pl=0;/1pl=23-1					Segregation			0;	1-		1			1.17		Resistant			3+			mesothetic			9		Susceptible			1			1	2		2.5
35	AEG-302-9	ICCI	Beit Lid	34.9279	32.3335	1			3-			3			7.5		Susceptible			0;			0;			0		Resistant			2	1		0;			2		Resistant			1-	0;		0;	1-		0.5
36	AEG-303-10	ICCI	Beit Lid	34.9279	32.3335	1			3+	4		3-	2		7.67		Susceptible			0;	1-		0;			0.17		Resistant			1	2		0;	1		1.83		Resistant			0;	1-		0;			0.17
37	AEG-479-23	ICCI	Mash'abbe Sade- Retamim	34.7043	31.0497	2			3	3+		3			8.17		Susceptible			3			3-			7.5		Susceptible			3	3+		3			8.17		Susceptible			1	1-		1	0;		1.5
38	AEG-480-24	ICCI	Kefar Yona	34.9341	32.3176	1			0;	1		0;	1-		0.5		Resistant			1			0;	1		1.33		Resistant			0;			0;			0		Resistant						0;			0
39	AEG-622-4	ICCI	Rehovot	34.8109	31.8945	1			3+	4		3+			9		Susceptible			2	1		2			4.5		Resistant			3-			3-	3		7.17		Susceptible			1			1-	0;		1.33
40	AEG-623-5	ICCI	Rehovot	34.8109	31.8945	1			3	3+		3			8.17		Susceptible			0;	1-		0;			0.17		Resistant			1pl=120;/1pl=21/1pl=0;			1+	0;		2		Resistant			0;	1-		0;	1-		0.33
41	AEG-624-6	ICCI	Rehovot	34.8109	31.8945	1			3+	4		3	1		7.5		Susceptible			1	0;		1			1.67		Resistant			1	;		1	1-		1.5		Resistant			0;	1		1-	0;		0.67
42	AEG-625-7	ICCI	Rehovot	34.8109	31.8945	1			3			3			8		Susceptible			0;			0;			0		Resistant			1	2		1	0;		2.17		Resistant			0;	1-		0;	1-		0.33
43	AEG-627-9	ICCI	Rehovot	34.8109	31.8945	1			3+	4		3+			9		Susceptible			2	1		1			3		Resistant			1-	0;		2pl=3/1pl=0;1-					Segregation			0;	1		1	0;		1
44	AEG-628-10	ICCI	Rehovot	34.8109	31.8945	1			2	3		2			5.5		Resistant														1			1	0;		1.67		Resistant			1	0;		1-	0;		1
45	AEG-629-11	ICCI	Rehovot	34.8109	31.8945	1																									0;	1-		1	0;		0.83		Resistant			1			0;	1-		1.17
46	AEG-631-13	ICCI	Rehovot	34.8109	31.8945	1			2	3-		1pl=10;/1pl=23-			5.67		Resistant			0;			0;			0		Resistant			1	2		1	2		3		Resistant			1	1-		1	2		2.33
47	AEG-637-19	ICCI	Rehovot	34.8109	31.8945	1			3+	4		3+	4		9		Susceptible			0			0;			0		Resistant			0;	1		0;	1		0.67		Resistant			1-			1	0;		1.17
48	AEG-657-39	ICCI	Rehovot	34.8109	31.8945	1			4			3+	4		9		Susceptible			0;	1-		0;			0.17		Resistant			3	3+		3	3+		8.33		Susceptible			0;	1-		0;	1-		0.33
49	AEG-664-4	ICCI	Ge'alya Kubeiba	34.7663	31.8861	1			2pl=3-2/1pl=3+			2pl=2/1pl=3+					Segregation			0;	1-		0;			0.17		Resistant			0;	1-		0;			0.17		Resistant			1	0;		1-	0;		1
50	AEG-667-7	ICCI	Ge'alya Kubeiba	34.7663	31.8861	1			2	1		2+			5		Resistant			0;			0;			0		Resistant			3	3+		2+	2				Heterogeneous			1-	0;		1	1-		1.17
51	AEG-668-8	ICCI	Ge'alya Kubeiba	34.7663	31.8861	1			2	1		1-	0;		2.33		Resistant														1	0;		0;	1		1		Resistant			0;	1-		0;	1-		0.33
52	AEG-670-10	ICCI	Ge'alya Kubeiba	34.7663	31.8861	1			2pl=3n/1pl=3+4			3					Segregation			0;			0;			0		Resistant			0;	1-		0;	1		0.5		Resistant			0;	1		0;			0.33
53	AEG-671-11	ICCI	Ge'alya Kubeiba	34.7663	31.8861	--			3	3-		3	3+		8		Susceptible			1-			0;	1		0.83		Resistant
54	AEG-682-22	ICCI	Ge'alya Kubeiba	34.7663	31.8861	1			3	3+		3			8.17		Susceptible			0;	1		0;	1-		0.5		Resistant			3+			2pl=210;/1pl=3+3					Segregation			1	1-		1			1.83
55	AEG-683-23	ICCI	Ge'alya Kubeiba	34.7663	31.8861	1			0;	1		1	0;		1		Resistant			0;			0;			0		Resistant
56	AEG-692-32	ICCI	Ge'alya Kubeiba	34.7663	31.8861	--
57	AEG-710-50	ICCI	Ge'alya Kubeiba	34.7663	31.8861	1			3			3			8		Susceptible			0;			0;			0		Resistant			1	2+		0;	1		2		Resistant			1			1	1-		1.83
58	AEG-711-1	ICCI	Ben Zakkay	34.7283	31.8566	1			3+	4		3+	4		9		Susceptible			1pl=3/1pl=0;			1					Segregation			1	2		0;	1-		1.67		Resistant			1			1	1-		1.83
59	AEG-712-2	ICCI	Ben Zakkay	34.7283	31.8566	1			2	3-		1pl=1/1pl=3					Segregation			0;			0;			0		Resistant			1	1-		1	0;		1.5		Resistant			1	0;		1	0;		1.33
60	AEG-713-3	ICCI	Ben Zakkay	34.7283	31.8566	1														0;			0;			0		Resistant			0;	1		0;			0.33		Resistant			1	0;		1-	1		1.33
61	AEG-716-6	ICCI	Ben Zakkay	34.7283	31.8566	--														0;			0;			0		Resistant
62	AEG-718-8	ICCI	Ben Zakkay	34.7283	31.8566	1			2pl=3/1pl=21			2	1				Segregation			0;			0;			0		Resistant
63	AEG-719-9	ICCI	Ben Zakkay	34.7283	31.8566	1			3			3			8		Susceptible			0;			0;	1		0.33		Resistant			1			1	0;		1.67		Resistant			1-	0;		0;	1-		0.5
64	AEG-725-15	ICCI	Ben Zakkay	34.7283	31.8566	--			2	1		1			3		Resistant			0;			0;			0		Resistant
65	AEG-738-28	ICCI	Ben Zakkay	34.7283	31.8566	1			3			3-	2		7.17		Susceptible			2	3-		2			5.33		Resistant			1	2		2	2+		4.17		Resistant			1-	0;		1-			0.83
66	AEG-746-36	ICCI	Ben Zakkay	34.7283	31.8566	1			2pl=0;/1pl=3+			3+	4				Segregation			0;			0;			0		Resistant			1	0;		2	1		2.67		Resistant			1+	1		1-			1.83
67	AEG-757-3	ICCI	Benaya	34.7526	31.8437	1			2pl=21/1pl=3			1					Segregation			0;			0;			0		Resistant			0;	1-		0;			0.17		Resistant			1+	1		1	1-		2.17
68	AEG-759-5	ICCI	Benaya	34.7526	31.8437	1																												0;			0		Resistant			1-	0;		0;	1-		0.5
69	AEG-760-6	ICCI	Benaya	34.7526	31.8437	2			3+			3+			9		Susceptible																	1	1-		1.67		Resistant			0;	1-		0;	1-		0.33
70	AEG-761-7	ICCI	Benaya	34.7526	31.8437	1			3-			3-			7		Susceptible			0;			0;			0		Resistant			2	1		2+	2		4.83		Resistant			1	0;		1-	0;		1
71	AEG-762-8	ICCI	Benaya	34.7526	31.8437	1			3			3-			7.5		Susceptible			0;			0;			0		Resistant			3	3+		3			8.17		Susceptible			1	1-		1-			1.33
72	AEG-763-9	ICCI	Benaya	34.7526	31.8437	1			3+			3+			9		Susceptible			0;	1-		0;			0.17		Resistant			0;			0;			0		Resistant			1+			1			2.5
73	AEG-766-12	ICCI	Benaya	34.7526	31.8437	1			3-	2		3			7.17		Susceptible			3-	2		3-			6.67		Susceptible			0;			0;			0		Resistant			1-			0;	1-		0.67
74	AEG-791-37	ICCI	Benaya	34.7526	31.8437	1			1	2		0;	1-		1.67		Resistant														0;			0;			0		Resistant			0;			0;	1-		0.17
75	AEG-803-49	ICCI	Benaya	34.7526	31.8437	1			2	3-		1			3.83		Resistant			0;	2-		0;			0.67		Resistant
76	AEG-809-55	ICCI	Benaya	34.7526	31.8437	1			1pl=23-/1pl=3/1pl=3+4			1pl=21/1pl=3-2					Segregation														0;	1-		0;			0.17		Resistant			1	1-		1	1+		2
77	AEG-1003-1	ICCI	Gilat	34.6617	31.3354	2			3			3			8		Susceptible
78	AEG-1005-3	ICCI	Gilat	34.6617	31.3354	2			3	3+		3	3+		8.33		Susceptible														3			3-	3		7.67		Susceptible			1	1-		1-	0;		1.17
79	AEG-1006-4	ICCI	Gilat	34.6617	31.3354	2			3	3+		3			8.17		Susceptible			1			1	2-		2.33		Resistant			3			2+	2				Heterogeneous			1			1			2
80	AEG-1008-6	ICCI	Gilat	34.6617	31.3354	2			3			3+	4		8.5		Susceptible			1	0;		2	1		2.67		Resistant			3	3+		3	3+		8.33		Susceptible			0;	1		1-	0;		0.67
81	AEG-1013-11	ICCI	Gilat	34.6617	31.3354	2			3			3+	4		8.5		Susceptible			2	3-		2+			5.83		Resistant			3-			3-	2		6.67		Susceptible			1			1-	0;		1.33
82	AEG-1015-13	ICCI	Gilat	34.6617	31.3354	2			3+	4		3+	4		9		Susceptible			2			2			5		Resistant			3	3+		3			8.17		Susceptible			0;	1-		1-	0;		0.5
83	AEG-1018-16	ICCI	Gilat	34.6617	31.3354	2			3+	4		3+			9		Susceptible														3	3+		3			8.17		Susceptible			1			1-	1		1.67
84	AEG-1032-30	ICCI	Gilat	34.6617	31.3354	2			3	3+		3			8.17		Susceptible			2-	3		2-			4.67		Resistant			3			3-	3		7.67		Susceptible			1-	1		1	0;		1.33
85	AEG-1033-31	ICCI	Gilat	34.6617	31.3354	2			3+	4		3+			9		Susceptible			3-			3			7.5		Susceptible			3			3	3-		7.83		Susceptible			2	1		2	1		4
86	AEG-1049-47	ICCI	Gilat	34.6617	31.3354	2			3+	4		3+			9		Susceptible														3			3-	3		7.67		Susceptible			1+	2		1+	1		3.17
87	AEG-1057-4	ICCI	Shedema- Benaya	34.74	31.8393	1			2	3-		1+			4.33		Resistant			0;			0;			0		Resistant			0;			0;			0		Resistant			0;	1-		0;			0.17
88	AEG-1059-6	ICCI	Shedema- Benaya	34.74	31.8393	1			1	0;		1-			1.17		Resistant			0;			0;			0		Resistant			0;	1-		0;			0.17		Resistant			1-	0;		1-	0;		0.67
89	AEG-1078-25	ICCI	Shedema- Benaya	34.74	31.8393	1			3			3-	2		7.17		Susceptible			0;			0;			0		Resistant			0;			0;			0		Resistant			0;	1-		0;	1-		0.33
90	AEG-1084-31	ICCI	Shedema- Benaya	34.74	31.8393	1			3	3+		3			8.17		Susceptible			2			0;			2.5		Resistant			1pl=21/1pl=3			1	2				Segregation			1+			0;	1-		1.67
91	AEG-1086-33	ICCI	Shedema- Benaya	34.74	31.8393	1			1	0;		1	0;		1.33		Resistant			0;			0;	1		0.33		Resistant			1	1-		0;	1-		1		Resistant			1			1	0;		1.67
92	AEG-1087-34	ICCI	Shedema- Benaya	34.74	31.8393	1			3	3+		1pl=0;1/1pl=3-2					Segregation														0;	1		0;			0.33		Resistant			1	1-		1-	0;		1.17
93	AEG-1088-35	ICCI	Shedema- Benaya	34.74	31.8393	1																									0;	1-		0;			0.17		Resistant			0;			0;			0
94	AEG-1090-37	ICCI	Shedema- Benaya	34.74	31.8393	1			3-			3-			7		Susceptible			0;	1-		1-			0.67		Resistant			3	3+		3			8.17		Susceptible			1-	0;		0;	1-		0.5
95	AEG-1094-41	ICCI	Shedema- Benaya	34.74	31.8393	1			3-			3-			7		Susceptible			0;			0;			0		Resistant			0;	1-		0;	1		0.5		Resistant			1-	0;		1	0;		1
96	AEG-1182-3	ICCI	Mash'abbe Sade	34.7516	31.0308	2			3	0;		3			6.67		Susceptible														3	3+		3-			7.67		Susceptible			0;	1-		0;	1-		0.33
97	AEG-1184-5	ICCI	Mash'abbe Sade	34.7516	31.0308	--			3			3			8		Susceptible
98	AEG-1185-6	ICCI	Mash'abbe Sade	34.7516	31.0308	2			3			3+	4		8.5		Susceptible			0;	1		0;			0.33		Resistant			2	1		2	2+		4.67		Resistant			0;	1-		0;	1-		0.33
99	AEG-1187-8	ICCI	Mash'abbe Sade	34.7516	31.0308	1			3+	4		3+			9		Susceptible			1			1			2		Resistant			3	3+		3	3-		8		Susceptible			1			1-	0;		1.33
100	AEG-1188-9	ICCI	Mash'abbe Sade	34.7516	31.0308	2			3			3			8		Susceptible			0;			0;	1-		0.17		Resistant
101	AEG-1189-10	ICCI	Mash'abbe Sade	34.7516	31.0308	2			3+	4		3+			9		Susceptible																	3-	2+		6.67		Susceptible			0;	1-		0;	1-		0.33
102	AEG-1205-1	ICCI	Tel Mond	34.9182	32.2567	1			1			1			2		Resistant			0;	1-		1			1.17		Resistant			1	1-		0;	1		1.17		Resistant			0;			0;			0
103	AEG-1206-2	ICCI	Tel Mond	34.9182	32.2567	1																									0;	1		0;	1-		0.5		Resistant			1-	0;		1-	0;		0.67
104	AEG-1207-3	ICCI	Tel Mond	34.9182	32.2567	1			3+	4		3+			9		Susceptible			0;			0;			0		Resistant			3	2					7		Susceptible			0;	1		1	0;		1
105	AEG-1208-4	ICCI	Tel Mond	34.9182	32.2567	1			3+	4		3+	4		9		Susceptible			2	3-		2			5.33		Resistant			2	1		1	0;		2.67		Resistant			1	0;		1-	1		1.33
106	AEG-1209-5	ICCI	Tel Mond	34.9182	32.2567	1			3+			0;					Segregation														1pl=0;1-/1pl=3/1pl=12			2+	1				Segregation			0;	1-		1-	0;		0.5
107	AEG-1211-7	ICCI	Tel Mond	34.9182	32.2567	1			3	3+		3	3-		8		Susceptible			0;			0;			0		Resistant
108	AEG-1212-8	ICCI	Tel Mond	34.9182	32.2567	1			0;	0;		0;	1-		0.17		Resistant			1pl=2/1pl=0;			0;			0		Resistant			0;	1-		0;	1-		0.33		Resistant			0;			0;			0
109	AEG-1220-16	ICCI	Tel Mond	34.9182	32.2567	1			3+			0;					Segregation														3	3+		1					Segregation			0;	1-		1	0;		0.83
110	AEG-1255-1	ICCI	Qiryat Ono	34.8589	32.0554	1			2pl=2c/1pl=3			2pl=2/1pl=3					Segregation			1			1-			1.5		Resistant			1	0;		1	0;		1.33		Resistant			1	0;		0;	1-		0.83
111	AEG-1263-9	ICCI	Qiryat Ono	34.8589	32.0554	1			0;	0;		1	0;		0.67		Resistant			0;			0;			0		Resistant			1	0;		1	0;		1.33		Resistant			1+	1		1-	0;		1.67
112	AEG-1264-10	ICCI	Qiryat Ono	34.8589	32.0554	1			1	0;		0;	1-		0.83		Resistant			0;			0;			0		Resistant			1-	0;		0;			0.33		Resistant			1			1-	0;		1.33
113	AEG-1265-11	ICCI	Qiryat Ono	34.8589	32.0554	1			2pl=0;/1pl=3+			0;					Segregation			1	0;		1			1.67		Resistant			2+	2		3+	3				Segregation			2	1		1	1+		3.17
114	AEG-1266-12	ICCI	Qiryat Ono	34.8589	32.0554	1			3+			2pl=3+/1pl=21					Segregation			2-			0;	1		2.33		Resistant			3	2+		3			7.67		Susceptible			1-			1-	1		1.17
115	AEG-1268-14	ICCI	Qiryat Ono	34.8589	32.0554	1			1+			3					Segregation			0;			0;			0		Resistant			0;	1-		0;	1-		0.33		Resistant			1-	1		1-	1		1.33
116	AEG-1269-15	ICCI	Qiryat Ono	34.8589	32.0554	1			3-			3	3-		7.33		Susceptible			1pl=21/1pl=3-			2					Segregation			3+	4		3-			8		Susceptible			1-	1		1-	0;		1
117	AEG-1270-16	ICCI	Qiryat Ono	34.8589	32.0554	1														0;	1		0;			0.33		Resistant			3	2+		1					Segregation			1-	0;		0;	1-		0.5
118	AEG-1271-17	ICCI	Qiryat Ono	34.8589	32.0554	1			3-			3-	2		6.67		Susceptible			1	0;		1			1.67		Resistant			3			3	3-		7.83		Susceptible			0;	1-		0;			0.17
119	AEG-1272-18	ICCI	Qiryat Ono	34.8589	32.0554	1			3	3+		4			8.67		Susceptible			2	3-		1			3.83		Resistant			2+	2		2	1		4.83		Resistant			1	0;		0;	1-		0.83
120	AEG-1274-20	ICCI	Qiryat Ono	34.8589	32.0554	1			0;	0;		0;	0;		0		Resistant			2	3-		1			3.83		Resistant
121	AEG-1276-22	ICCI	Qiryat Ono	34.8589	32.0554	1			0;			1	0;		0.67		Resistant			0;			0;	1		0.33		Resistant			0;	1-		0;			0.17		Resistant			0;	1-		0;	1-		0.33
122	AEG-1285-31	ICCI	Qiryat Ono	34.8589	32.0554	1			3+			3+			9		Susceptible			0;			0;	1-		0.17		Resistant			0;	1-		0;			0.17		Resistant			0;	1-		0;			0.17
123	AEG-1296-42	ICCI	Qiryat Ono	34.8589	32.0554	1			0;	1		1	0;		1		Resistant			0;			0;			0		Resistant			2pl=0;/1pl=21			2pl=0;1-/1pl=210;					Resistant			1-	1		0;			0.67
124	AEG-1303-49	ICCI	Qiryat Ono	34.8589	32.0554	1														0;			0;	1		0.33		Resistant			0;			0;	1-		0.17		Resistant			1	0;		0;			0.67
125	AEG-1306-2	ICCI	Hadera	34.9224	32.444	1			0;			0;			0		Resistant														0;	2		0;	1-		1		Resistant			1-	0;		1-	0;		0.67
126	AEG-1308-4	ICCI	Hadera	34.9224	32.444	1			0;	1		0;	1		0.67		Resistant			0;	1-		0;			0.17		Resistant			2	1		3					Segregation			1-	0;		0;	1-		0.5
127	AEG-1310-6	ICCI	Hadera	34.9224	32.444	1			0;	1		0;			0.33		Resistant			0;			1			1		Resistant			1pl=210;/1pl=3			2	1				Segregation			1			1-	0;		1.33
128	AEG-1312-8	ICCI	Hadera	34.9224	32.444	1			2	1		2			4.5		Resistant			1-			0;	1		0.83		Resistant			2+	2		1	2		4.33		Resistant			1-			1-	0;		0.83
129	AEG-1314-10	ICCI	Hadera	34.9224	32.444	1			2	1		2			4.5		Resistant			1-	0;		1-			0.83		Resistant			3			2+	3-				Heterogeneous			1-	0;		1-	0;		0.67
130	AEG-1316-12	ICCI	Hadera	34.9224	32.444	1			0;			0;			0		Resistant			0;			0;			0		Resistant			0;	1-		0;	1-		0.33		Resistant			1-	0;		0;	1-		0.5
131	AEG-1318-14	ICCI	Hadera	34.9224	32.444	1			3	1		1	2				Segregation			0;	1		0;	1		0.67		Resistant			2	1		1	0;		2.67		Resistant			1-	0;		1			1.33
132	AEG-1319-15	ICCI	Hadera	34.9224	32.444	1			3+	4		3+			9		Susceptible			0;			0;	1-		0.17		Resistant			1	0;		0;			0.67		Resistant			1	1-		1-	0;		1.17
133	AEG-1334-30	ICCI	Hadera	34.9224	32.444	1			2	3-		2			5.33		Resistant			0;	1		0;	1-		0.5		Resistant			1	1+		0;	1-		1.33		Resistant			1-	1		1-	1		1.33
134	AEG-1348-44	ICCI	Hadera	34.9224	32.444	1			3+			3			8.5		Susceptible			0;			0;			0		Resistant			1-	0;		0;	1-		0.5		Resistant			0;	1-		0;	1-		0.33
135	AEG-1355-1	ICCI	Giv'at Brenner	34.8026	31.8671	1			2	1		2pl=3-2/1pl=1					Segregation			0;			0;			0		Resistant			0;	1-		0;			0.17		Resistant			0;	1-					0.33
136	AEG-1356-2	ICCI	Giv'at Brenner	34.8026	31.8671	1			3+	4		3+			9		Susceptible			0;	1-		0;			0.17		Resistant			2pl=210;/1pl=3			1	2				Segregation			1	1+		0;	1-		1.33
137	AEG-1357-3	ICCI	Giv'at Brenner	34.8026	31.8671	1			1pl=23/1pl=21/1pl=0;1			2pl=1/1pl=3					Segregation			2pl=0;1/1pl=2			0;			0		Resistant			0;	1		1	0;		1		Resistant			1-	0;		0;	1-		0.5
138	AEG-1358-4	ICCI	Giv'at Brenner	34.8026	31.8671	1			3+	4		3+			9		Susceptible			0;	1-		0;	1		0.5		Resistant			0;			0;			0		Resistant			0;	1-		0;	1-		0.33
139	AEG-1360-6	ICCI	Giv'at Brenner	34.8026	31.8671	1			3+			3-			8		Susceptible			2	1		0;	1		2.33		Resistant			0;	1-		1	2		1.67		Resistant			1	1-		0;	1-		1
140	AEG-1361-7	ICCI	Giv'at Brenner	34.8026	31.8671	1			3-			3			7.5		Susceptible			0;			0;			0		Resistant			3			3			8		Susceptible			0;	1-		1-	0;		0.5
141	AEG-1392-38	ICCI	Giv'at Brenner	34.8026	31.8671	1			3			1pl=3+/2pl=10;N					Segregation			0;			0;			0		Resistant			2	1		0;	1-		2.17		Resistant			1	1-		1	0;		1.5
142	AEG-1397-43	ICCI	Giv'at Brenner	34.8026	31.8671	1			3+			3+			9		Susceptible														3			1	0;				Segregation			0;	1		0;	1-		0.5
143	AEG-1406-1	ICCI	Re'im	34.4591	31.3864	2														2			1pl=3/1pl=1					Segregation			3	3+		3	3-		8		Susceptible			0;	1		0;	1-		0.5
144	AEG-1407-2	ICCI	Re'im	34.4591	31.3864	2			3-	2		3			7.17		Susceptible			2pl=21/1pl=0;			1			2		Resistant			2	2+		3-	3				Heterogeneous			1+	1		1			2.33
145	AEG-1409-4	ICCI	Re'im	34.4591	31.3864	2			3-			3-	2		6.67		Susceptible			2			1			3.5		Resistant			3			3			8		Susceptible			1-			1-	0;		0.83
146	AEG-1411-6	ICCI	Re'im	34.4591	31.3864	2														1pl=3-/1pl=0;			2	1				Segregation			2+	1		3	3-				Heterogeneous			1	0;		1			1.67
147	AEG-1425-20	ICCI	Re'im	34.4591	31.3864	--
148	AEG-1445-40	ICCI	Re'im	34.4591	31.3864	2			2			2	1		4.5		Resistant			0;			0;			0		Resistant			1	0;		2+	2		3.5		Resistant			0;			0;			0
149	AEG-1449-44	ICCI	Re'im	34.4591	31.3864	2			3-			2pl=21/1pl=3					Segregation			0;			1			1		Resistant			1	2		2+			4.5		Resistant			0;	1-		0;	1-		0.33
150	AEG-1451-46	ICCI	Re'im	34.4591	31.3864	2			3-			3			7.5		Susceptible														2+			2	2+		5.67		Resistant			1-	1		0;			0.67
151	AEG-1471-15	ICCI	Nir'am	34.5806	31.5189	2			0;	1		0;			0.33		Resistant			1			1	0;		1.67		Resistant			2	2+		1	0;		3.33		Resistant			0;	1-		0;	1-		0.33
152	AEG-1475-19	ICCI	Nir'am	34.5806	31.5189	2			1	0;		1			1.67		Resistant			0;			1			1		Resistant			0;	1-		0;	1-		0.33		Resistant			2	1		1	1+		3.17
153	AEG-1478-22	ICCI	Nir'am	34.5806	31.5189	2			3+			4			9		Susceptible			1pl=3-/1pl=2			1					Segregation			3			3+	3		8.33		Susceptible			1			1-			1.5
154	AEG-1479-23	ICCI	Nir'am	34.5806	31.5189	2														1+			0;			1.5		Resistant			3			3-			7.5		Susceptible			1-	0;		1-	0;		0.67
155	AEG-1480-24	ICCI	Nir'am	34.5806	31.5189	1			2pl=0;/1pl=3			0;	1				Segregation			2	1		2			4.5		Resistant			3	1		3			7		Susceptible			1-			1-	0;		0.83
156	AEG-1495-39	ICCI	Nir'am	34.5806	31.5189	2			3			3	3+		8.17		Susceptible			2			2	1		4.5		Resistant			3	3+		3-	2+		7.5		Susceptible			1	1-		1-			1.33
157	AEG-1509-1	ICCI	Kefar Yona	34.9341	32.3176	1			3+			3+	4		9		Susceptible			1-			0;	1-		0.67		Resistant			3	3+		3+	3		8.5		Susceptible			1			1			2
158	AEG-1510-2	ICCI	Kefar Yona	34.9341	32.3176	1			3+			1pl=0;/1pl=2c/1pl=3					Segregation			0;			0;			0		Resistant			1	0;		1	0;		1.33		Resistant						1	0;		1.33
159	AEG-1512-4	ICCI	Kefar Yona	34.9341	32.3176	1			2pl=23-/1pl=21			2	1		4		Resistant			0;			1			1		Resistant			0;	1-		0;			0.17		Resistant			1	1-		1-	0;		1.17
160	AEG-1513-5	ICCI	Kefar Yona	34.9341	32.3176	1			3+			3+	4		9		Susceptible			2			2	3-		5.33		Resistant			3			3-	2+		7.33		Susceptible			1-	0;		0;	1-		0.5
161	AEG-1514-6	ICCI	Kefar Yona	34.9341	32.3176	1			1	0;		1	0;		1.33		Resistant			1pl=1/1pl=0;			1-	0;		0.67		Resistant			0;			2	1		2		Resistant			1			0;	1-		1.17
162	AEG-1515-7	ICCI	Kefar Yona	34.9341	32.3176	1														0;	1-		0;			0.17		Resistant			0;	1-		0;	1		0.5		Resistant			1	0;		0;			0.67
163	AEG-1519-11	ICCI	Kefar Yona	34.9341	32.3176	1			1	0;		1	0;		1.33		Resistant			2	3-		2	1		4.83		Resistant			0;	1-		0;			0.17		Resistant			1-			1-			1
164	AEG-1528-20	ICCI	Kefar Yona	34.9341	32.3176	1			2-			2-			4		Resistant			1pl=2/1pl=23-			2	1		4		Resistant			2	1		1			3		Resistant			1-	0;		1	0;		1
165	AEG-1667-2	ICCI	Sde Boker	34.7934	30.8737	2			3			3+			8.5		Susceptible			3-			3-			7		Susceptible			3-			2	2+				Segregation			1-	0;		0;	1-		0.5
166	AEG-1668-3	ICCI	Sde Boker	34.7934	30.8737	2			3	3+		3			8.17		Susceptible			2+			2			5.5		Resistant			3			3			8		Susceptible			1-	0;		1-	0;		0.67
167	AEG-1669-4	ICCI	Sde Boker	34.7934	30.8737	2			3+			3	3+		8.67		Susceptible			3-			3			7.5		Susceptible			3-			2+	2				Heterogeneous			0;	1-		0;	1-		0.33
168	AEG-1670-5	ICCI	Sde Boker	34.7934	30.8737	2														2-			2			4.5		Resistant			3	3+		3			8.17		Susceptible			1-	1		0;	1		1
169	AEG-1671-6	ICCI	Sde Boker	34.7934	30.8737	2			3+	4		3+			9		Susceptible			2			1			3.5		Resistant			3-			3	2		7		Susceptible			1-	0;		0;			0.33
170	AEG-1672-7	ICCI	Sde Boker	34.7934	30.8737	2			3+	4		3+	4		9		Susceptible			3			3-			7.5		Susceptible			3	3+		3-			7.67		Susceptible			1			1	1+		2.17
171	AEG-1673-8	ICCI	Sde Boker	34.7934	30.8737	2			3-	2		3-			6.67		Susceptible			3+	3		3			8.33		Susceptible			3	3+		3+	4		8.67		Susceptible			1-	1		1			1.67
172	AEG-1675-10	ICCI	Sde Boker	34.7934	30.8737	2			3+	4		3	3+		8.67		Susceptible			3-			3	3-		7.33		Susceptible			3	2		2+	3-				Heterogeneous			1-			1			1.5
173	AEG-1685-20	ICCI	Sde Boker	34.7934	30.8737	2			3+	4		3			8.5		Susceptible			3			3			8		Susceptible			3-	2		3			7.17		Susceptible			1	1-		1	1+		2
174	AEG-1695-30	ICCI	Sde Boker	34.7934	30.8737	2			3+			3			8.5		Susceptible			3			3			8		Susceptible			3+	3		3			8.33		Susceptible			1	1-		1	2		2.33
175	AEG-1702-37	ICCI	Sde Boker	34.7934	30.8737	2			3+	4		3			8.5		Susceptible			3-			3			7.5		Susceptible			3	3+		2	2+				Segregation			1	1-		1			1.83
176	AEG-1708-43	ICCI	Sde Boker	34.7934	30.8737	2			3			3			8		Susceptible			2			2			5		Resistant			3	3+		2+	2				Heterogeneous			1	1-					1.67
177	AEG-1750-85	ICCI	Sde Boker	34.7934	30.8737	2			3	3+		3	3+		8.33		Susceptible			3			3-	2		7.17		Susceptible			3	3+		3-	2		7.33		Susceptible			1			1			2
178	AEG-1754-89	ICCI	Sde Boker	34.7934	30.8737	2			3	3+		3	3+		8.33		Susceptible			2	3-		2			5.33		Resistant			3			2	2+				Segregation			1-	1		0;			0.67
179	AEG-1757-2	ICCI	Tlalim	34.7713	30.9903	2			3			3			8		Susceptible			2			2	1		4.5		Resistant			3+	2		3	2		7.33		Susceptible			1	0;		1-			1.17
180	AEG-1760-5	ICCI	Tlalim	34.7713	30.9903	2			3	3-		3			7.83		Susceptible			2			0;			2.5		Resistant			3			3	3-		7.83		Susceptible			1			1			2
181	AEG-1762-7	ICCI	Tlalim	34.7713	30.9903	2			3-			1pl=3-2/1pl=3/1pl=0;1					Segregation			2			2			5		Resistant
182	AEG-1763-8	ICCI	Tlalim	34.7713	30.9903	2			3			2pl=3-/1pl=0;1N					Segregation			2	3		2			5.5		Resistant			3	3+		3-	2		7.33		Susceptible			1	1-		1	0;		1.5
183	AEG-1764-9	ICCI	Tlalim	34.7713	30.9903	2			3-			3			7.5		Susceptible			3			3-			7.5		Susceptible			3-	2		2+	2				Heterogeneous						1	1-		1.67
184	AEG-1765-10	ICCI	Tlalim	34.7713	30.9903	2			3	0;		3	3+		6.83		Susceptible			2			2			5		Resistant			3			3-	3		7.67		Susceptible			1	1-		1			1.83
185	AEG-1773-18	ICCI	Tlalim	34.7713	30.9903	2																									3-	3		3-	3		7.33		Susceptible			1-			1			1.5
186	AEG-1793-38	ICCI	Tlalim	34.7713	30.9903	2																									3	3+		3			8.17		Susceptible			1-			1	0;		1.17
187	AEG-1796-41	ICCI	Tlalim	34.7713	30.9903	2			2pl=21/1pl=3			2					Segregation			3-			3-			7		Susceptible			3	3+		2+	2				Heterogeneous			1-	1		1	1+		1.83
188	AEG-1805-50	ICCI	Tlalim	34.7713	30.9903	2			3	0;		3			6.67		Susceptible			1	2		1			2.5		Resistant			3			2+	3				Heterogeneous			1-			0;	1-		0.67
189	AEG-1860-1	ICCI	HaNegev Junct.	34.8369	31.067	2			3+	4		3			8.5		Susceptible			1			1pl=0;/1pl=2			2		Resistant			3			3	3+		8.17		Susceptible			1	1-		1			1.83
190	AEG-1861-2	ICCI	HaNegev Junct.	34.8369	31.067	2			3-			3-			7		Susceptible			3-			3-			7		Susceptible			3	3+					8.33		Susceptible			1-			1			1.5
191	AEG-1862-3	ICCI	HaNegev Junct.	34.8369	31.067	2														3			0;					Segregation			3	3+		3+			8.67		Susceptible			1	1-		1	0;		1.5
192	AEG-1864-5	ICCI	HaNegev Junct.	34.8369	31.067	2			3	3+		3			8.17		Susceptible			1			2	1		3		Resistant			3	3+		3-	3		7.83		Susceptible			0;	1-		0;	1-		0.33
193	AEG-1865-6	ICCI	HaNegev Junct.	34.8369	31.067	2			3			3-			7.5		Susceptible			2	1		2	3-		4.83		Resistant			3+	4		3	3+		8.67		Susceptible			0;	1		0;	1-		0.5
194	AEG-1866-7	ICCI	HaNegev Junct.	34.8369	31.067	2			3	3+		3			8.17		Susceptible			2	1		2			4.5		Resistant			3+			3	3+		8.67		Susceptible			0;	1-		1-			0.67
195	AEG-1873-1	ICCI	Gevar'am	34.6133	31.592	2			2	3-		2	1		4.83		Resistant			2			2			5		Resistant			3-	2+		2+	1				Heterogeneous			2	1		1+	1		3.33
196	AEG-1874-2	ICCI	Gevar'am	34.6133	31.592	2			2pl=3-2/1pl=1			3-	2				Segregation			1			2	3-		3.83		Resistant			3	2		1	2				Segregation			1	1-		1+	1		2.17
197	AEG-1875-3	ICCI	Gevar'am	34.6133	31.592	2			3+			3+			9		Susceptible			3-			3-			7		Susceptible			3-			3-	2		6.67		Susceptible			2			1+	1		3.83
198	AEG-1877-5	ICCI	Gevar'am	34.6133	31.592	2			3-			3	3-		7.33		Susceptible			1+			2	1		3.5		Resistant			3	3+		1	2				Segregation			1	2		1	1+		2.67
199	AEG-1878-6	ICCI	Gevar'am	34.6133	31.592	--			2			1			3.5		Resistant			1			1	2		2.5		Resistant
200	AEG-1880-8	ICCI	Gevar'am	34.6133	31.592	1			2	1		0;			2		Resistant			0;			0;			0		Resistant			0;	1-		0;			0.17		Resistant			0;	1-		0;	1-		0.33
201	AEG-1882-10	ICCI	Gevar'am	34.6133	31.592	2			3+	4		3+	4		9		Susceptible			3			3-			7.5		Susceptible			3-	3		3	3-		7.5		Susceptible			1			1			2
202	AEG-1912-40	ICCI	Gevar'am	34.6133	31.592	2			3			3+			8.5		Susceptible			2			2			5		Resistant			3+	4		3-			8		Susceptible			1-			1-			1
203	AEG-1913-41	ICCI	Gevar'am	34.6133	31.592	2			3	3+		3+			8.67		Susceptible														3+			3-	2		7.67		Susceptible			1-			1	0;		1.17
204	AEG-2052-9	ICCI	Petah Tiqwa	34.8888	32.0834	1			3	3-		3			7.83		Susceptible			1			0;	1-		1.17		Resistant			1pl=0;1-/1pl=3-/1pl=2+2			2pl=0;1/1pl=3-					Segregation			1	1-		1-	0;		1.17
205	AEG-2055-12	ICCI	Petah Tiqwa	34.8888	32.0834	1			3	3+		3+			8.67		Susceptible			0;			0;			0		Resistant			1	0;		0;			0.67		Resistant			0;	1		1-	0;		0.67
206	AEG-2058-15	ICCI	Petah Tiqwa	34.8888	32.0834	1			3-			3			7.5		Susceptible			1	2		2	3-		4.33		Resistant			3			2	1				Segregation			0;	1-		1-	0;		0.5
207	AEG-2062-19	ICCI	Petah Tiqwa	34.8888	32.0834	1			3+	4		3			8.5		Susceptible			0;			0;			0		Resistant			0;	1		0;			0.33		Resistant			1-	0;		1			1.33
208	AEG-2065-22	ICCI	Petah Tiqwa	34.8888	32.0834	1			3+	4		3			8.5		Susceptible			1	2		1	0;		2.17		Resistant			2	1		1	2		3.5		Resistant			1	0;		1-	0;		1
209	AEG-2244-1	ICCI	Nahal Liman	35.1057	33.0505	--														0;			0;			0		Resistant
210	AEG-2247-4	ICCI	Nahal Liman	35.1057	33.0505	1			3+	4		3			8.5		Susceptible			1	0;		1-			1.17		Resistant			3-			1+	2				Segregation			1	1-		1			1.83
211	AEG-2248-5	ICCI	Nahal Liman	35.1057	33.0505	1			2pl=2/1pl=3			0;					Segregation			0;			0;			0		Resistant			0;	1-		0;			0.17		Resistant			1-			0;	1-		0.67
212	AEG-2251-8	ICCI	Nahal Liman	35.1057	33.0505	1			3			3+	4		8.5		Susceptible			0;			0;	1-		0.17		Resistant
213	AEG-2252-9	ICCI	Nahal Liman	35.1057	33.0505	1			0;			1	0;		0.67		Resistant			0;			0;			0		Resistant			0;			0;			0		Resistant			1-	1		1-	0;		1
214	AEG-2253-10	ICCI	Nahal Liman	35.1057	33.0505	1			3+	4		3			8.5		Susceptible														3-	3		3	3-		7.5		Susceptible			1			1	2		2.5
215	AEG-2265-22	ICCI	Nahal Liman	35.1057	33.0505	1			3+	4		4			9		Susceptible			3-			3-	2		6.67		Susceptible			3			3			8		Susceptible			1	0;		1			1.67
216	AEG-2269-26	ICCI	Nahal Liman	35.1057	33.0505	1			1	0;		1	2		2.17		Resistant			0;			0;			0		Resistant
217	AEG-2275-32	ICCI	Nahal Liman	35.1057	33.0505	1			2pl=23/1pl=2n			2	3		6		Resistant			0;			0;			0		Resistant			2-			1			3		Resistant			1-	0;		1-	1		1
218	AEG-2277-34	ICCI	Nahal Liman	35.1057	33.0505	1			1			3+					Segregation			0;			0;	1		0.33		Resistant			0;	1-		0;			0.17		Resistant			1-			1-	0;		0.83
219	AEG-2284-41	ICCI	Nahal Liman	35.1057	33.0505	1			2	1		2	1		4		Resistant			0;			0;			0		Resistant			0;	1-		1	2		1.67		Resistant			1	0;		1-			1.17
220	AEG-2340-3	ICCI	Shomerat	35.0951	32.952	1			3			3+	4		8.5		Susceptible			0;			0;			0		Resistant			0;	1-		0;	1-		0.33		Resistant			0;	1-		1-	0;		0.5
221	AEG-2341-4	ICCI	Shomerat	35.0951	32.952	1			2	1		3+	4				Segregation			0;	1		0;	1-		0.5		Resistant			1-	0;		0;	1		0.67		Resistant			0;	1-		1-			0.67
222	AEG-2342-5	ICCI	Shomerat	35.0951	32.952	1			0;			3					Segregation			0;	1		0;			0.33		Resistant			3	3+		2+	1				Heterogeneous			1-	0;		1-	0;		0.67
223	AEG-2343-6	ICCI	Shomerat	35.0951	32.952	1			3-			3+			8		Susceptible			1	0;		0;			0.67		Resistant			1	2		0;	1-		1.67		Resistant			1			1	1-		1.83
224	AEG-2893-30	ICCI	Yeroham	34.8748	31.032	2			3	3+		3+	4		8.67		Susceptible			2pl=2/1pl=3			3					Segregation			3+			3-	3		8.17		Susceptible			1			1			2
225	AEG-2894-31	ICCI	Yeroham	34.8748	31.032	2			3	3+		3+	4		8.67		Susceptible			3			3-			7.5		Susceptible			3	3+		3-	2+		7.5		Susceptible			1			1	1+		2.17
226	AEG-2895-32	ICCI	Yeroham	34.8748	31.032	2			3			3			8		Susceptible														3+			3			8.5		Susceptible			1			1	2		2.5
227	AEG-2897-34	ICCI	Yeroham	34.8748	31.032	2			3	3+		3+			8.67		Susceptible			3-			3			7.5		Susceptible			3+			3-			8		Susceptible			1	2		1	1+		2.67
228	AEG-2898-1	ICCI	Nahal Hatzatz	34.8407	30.8941	2			3			3+	4		8.5		Susceptible			3			3			8		Susceptible			3	3+		3	3-		8		Susceptible			1+			1-	0;		1.83
229	AEG-2899-2	ICCI	Nahal Hatzatz	34.8407	30.8941	2			3	3+		3+	4		8.67		Susceptible			2-			2			4.5		Resistant			3	3+		3			8.17		Susceptible			1+			1	1+		2.67
230	AEG-2947-0	ICCI	Tel-Nof	34.7835	31.8398	1			3+			3+			9		Susceptible														3			3-			7.5		Susceptible			1			1			2
231	AEG-2949-0	ICCI	Herzliyya	34.8455	32.1599	1																									1+	2		2			4.33		Resistant			2			2	1		4.5
232	AEG-2972-0	ICCI	unknown			1			3-			3			7.5		Susceptible														2	1		1			3		Resistant			1+			1+	1		2.83
233	AEG-2974-0	ICCI	unknown			2			2			2			5		Resistant			0;	1		0;			0.33		Resistant			0;	1-		0;	1-		0.33		Resistant			1	0;		1-	0;		1
234	AEG-2993-0	ICCI	Ilanot	34.8995	32.2883	1			1			0;	1-		1.17		Resistant			0;			0;			0		Resistant			0;	1-		0;	1-		0.33		Resistant			1			1			2
235	AEG-3036-0	ICCI	Mefalsim	34.5618	31.5027	2			3-	3		1					Segregation														3	3+		2+					Heterogeneous			1-	1		1-	0;		1
236	AEG-3039-0	ICCI	Yaqum	34.8421	32.2493	2			0;			0;			0		Resistant			1	0;		2			3.17		Resistant			1	0;		0;	1		1		Resistant			0;	1-		0;	1-		0.33
237	AEG-3040-0	ICCI	Yaqum	34.8421	32.2493	2														2	1		1			3		Resistant
238	AEG-3336-1	ICCI	Ashalim	34.6744	30.9565	2			0;	2		3					Segregation			2			2			5		Resistant						3-			7		Susceptible			1	1-		1	0;		1.5
239	AEG-3337-2	ICCI	Ashalim	34.6744	30.9565	2			1pl=3/2pl=0;			3-					Segregation			1pl=1/1pl=2			1			2		Resistant			3	3+		3	3+		8.33		Susceptible			1	1-		1-	1		1.5
240	AEG-3338-3	ICCI	Ashalim	34.6744	30.9565	2			2pl=3/1pl=12			3	3+				Segregation			3-			3-	2		6.67		Susceptible			2+			1	2		4.5		Resistant			1	0;		1			1.67
241	AEG-3339-4	ICCI	Ashalim	34.6744	30.9565	2																									3			3+	3		8.33		Susceptible			1	1-		1-			1.33
242	AEG-3345-10	ICCI	Ashalim	34.6744	30.9565	2			3			3			8		Susceptible			1	0;		1-			1.17		Resistant			3	3+		3	3+		8.33		Susceptible			2			1	1-		3.33
243	AEG-3346-11	ICCI	Ashalim	34.6744	30.9565	2																									3+	3		3+	3		8.67		Susceptible			1	0;		1-			1.17
244	AEG-3355-20	ICCI	Ashalim	34.6744	30.9565	2			3			3			8		Susceptible			1			2	1		3		Resistant			3			3			8		Susceptible			1			1			2
245	AEG-3365-30	ICCI	Ashalim	34.6744	30.9565	2														1			1-			1.5		Resistant
246	AEG-3375-40	ICCI	Ashalim	34.6744	30.9565	2			3	3+		3	3+		8.33		Susceptible			2	1		2			4.5		Resistant			3	3+		3	3+		8.33		Susceptible			1+	1		1			2.33
247	AEG-3376-41	ICCI	Ashalim	34.6744	30.9565	2			3			3-			7.5		Susceptible			2	1		1			3		Resistant			3	3+		3			8.17		Susceptible			1-	0;		1-	0;		0.67
248	AEG-3380-45	ICCI	Ashalim	34.6744	30.9565	2			3	3+		3+			8.67		Susceptible			2	1		2	3-		4.83		Resistant			3+	3		3	3+		8.5		Susceptible			1-	1		1	1+		1.83
249	AEG-3403-1	ICCI	Liman	35.1119	33.0592	1																									1pl=10;/1pl=2+			0;			0		Resistant			1-			0;	1-		0.67
250	AEG-3407-5	ICCI	Liman	35.1119	33.0592	1			0;			1			1		Resistant														0;	1		0;			0.33		Resistant			1			0;			1
251	AEG-3412-10	ICCI	Liman	35.1119	33.0592	1			2pl=1n/1pl=3-			2	3-				Segregation			0;			0;			0		Resistant			0;	1-		0;	1-		0.33		Resistant			1-						1
252	AEG-3422-20	ICCI	Liman	35.1119	33.0592	1			2	1		2	1		4		Resistant			0;			0;			0		Resistant			0;	1-		0;			0.17		Resistant			1-			1-	0;		0.83
253	AEG-3432-30	ICCI	Liman	35.1119	33.0592	1			3	3+		3+			8.67		Susceptible			1+			2			4		Resistant			1pl=0;1/1pl=212+			1pl=1-0;/1pl=33+					Segregation			1-			1	0;		1.17
254	AEG-3439-37	ICCI	Liman	35.1119	33.0592	1			2	3-		2			5.33		Resistant			0;			0;			0		Resistant			1	0;		0;	1-		0.83		Resistant			1-	0;		0;	1-		0.5
255	AEG-3463-1	ICCI	Mamshit	35.0635	31.0272	2			3	3+		3+			8.67		Susceptible			3			3-			7.5		Susceptible			3			2	2+				Segregation			1	2		1	1+		2.67
256	AEG-3464-2	ICCI	Mamshit	35.0635	31.0272	2																									3+			3			8.5		Susceptible			1-			1-			1
257	AEG-3465-3	ICCI	Mamshit	35.0635	31.0272	2			3	3+		3	3+		8.33		Susceptible			3-			3			7.5		Susceptible			3			3-			7.5		Susceptible			1	1+		1			2.17
258	AEG-3466-4	ICCI	Mamshit	35.0635	31.0272	2			3			3	3+		8.17		Susceptible			3			3-			7.5		Susceptible			2+	1		1	1+		3.5		Resistant			1-	0;		1	0;		1
259	AEG-3474-12	ICCI	Mamshit	35.0635	31.0272	2			3	3+		3			8.17		Susceptible			1	0;		1pl=1/1pl=3-					Segregation			3			3-			7.5		Susceptible			1-			1	1+		1.67
260	AEG-3478-1	ICCI	Mamshit	35.0635	31.0272	2														3-			3-	2		6.67		Susceptible						2pl=12-/1pl=2					Resistant			1	1+		1	1-		2
261	AEG-3484-7	ICCI	Mamshit	35.0635	31.0272	2			3	3+		3-			7.67		Susceptible			3			3			8		Susceptible
262	AEG-3486-9	ICCI	Mamshit	35.0635	31.0272	2			3+	4		3+	4		9		Susceptible														1pl=122+/1pl=0;1-			2	1		4		Resistant			1+	1		1-	0;		1.67
263	AEG-3491-14	ICCI	Mamshit	35.0635	31.0272	2			3	3+		3-			7.67		Susceptible			2	3-		2			5.33		Resistant			3	2		3-	3		7.17		Susceptible			1			1-			1.5
264	AEG-3498-21	ICCI	Mamshit	35.0635	31.0272	2			3			3			8		Susceptible			1	1+		3					Segregation			3+	3		3+			8.83		Susceptible			1-	1		1+	1		2
265	AEG-3505-28	ICCI	Mamshit	35.0635	31.0272	2			3+	4		3+	4		9		Susceptible			3-			3-	2		6.67		Susceptible			3+			3	3+		8.67		Susceptible			2	1		1			3
266	AEG-3507-30	ICCI	Mamshit	35.0635	31.0272	2																									3	3+		3	3+		8.33		Susceptible			1			1	1+		2.17
267	AEG-3765-40	ICCI	Yaziz- Gibton	34.8649	31.8534	1			0;			3+					Segregation			0;			0;			0		Resistant			0;	1-		0;	1-		0.33		Resistant			1-	0;		0;			0.33
268	AEG-3771-46	ICCI	Yaziz- Gibton	34.8649	31.8534	1														0;			0;			0		Resistant			2	1					4		Resistant			0;	1-		1-			0.67
269	AEG-3931-6	ICCI	Nir'am	34.5806	31.5189	2			3-	2		3-			6.67		Susceptible			2	1		2			4.5		Resistant			3+			3-			8		Susceptible			2	1		1+	2		3.83
270	AEG-3932-7	ICCI	Nir'am	34.5806	31.5189	2			3	3+		3	3+		8.33		Susceptible														3-			3	3-		7.33		Susceptible			1-	1		1	0;		1.33
271	AEG-3986-1	ICCI	Akko	35.0845	32.9299	1			3			2pl=2/1pl=3					Segregation			0;			0;			0		Resistant			0;			0;			0		Resistant						0;	1-		0.33
272	AEG-3995-10	ICCI	Akko	35.0845	32.9299	1			3	3+		3+	4		8.67		Susceptible			0;	1-		1-			0.67		Resistant						2+			6		Resistant			1-	1		1	0;		1.33
273	AEG-4001-16	ICCI	Akko	35.0845	32.9299	1			2			2	2-		4.83		Resistant			1			1	0;		1.67		Resistant			2pl=0;1-/1pl=22+			2pl=0;/1pl=2					Resistant			1	0;		1-	0;		1
274	AEG-4005-20	ICCI	Akko	35.0845	32.9299	1			0;			0;	1		0.33		Resistant			0;	1		0;	1		0.67		Resistant			0;	1-		1	2		1.67		Resistant			1-	0;		1			1.33
275	AEG-4015-30	ICCI	Akko	35.0845	32.9299	1			1	0;		1			1.67		Resistant			0;			0;	1		0.33		Resistant			0;			0;			0		Resistant			0;	1-		0;			0.17
276	AEG-4025-40	ICCI	Akko	35.0845	32.9299	1			3			3	3+		8.17		Susceptible			1	0;		1	0;		1.33		Resistant			3-			3			7.5		Susceptible			1	1+		1-	0;		1.5
277	AEG-4026-41	ICCI	Akko	35.0845	32.9299	1														1	2		1			2.5		Resistant			3						8		Susceptible			1-			0;	1-		0.67
278	AEG-4075-16	ICCI	Kefar Yona	34.9341	32.3176	1			3			3-	2		7.17		Susceptible			0;	1-		0;	1		0.5		Resistant			2	1		0;	1-		2.17		Resistant			1	1-		1+			2.33
279	AEG-4099-40	ICCI	Kefar Yona	34.9341	32.3176	1			4			4			9		Susceptible														3+	4		3+			9		Susceptible			1-	0;		1-	0;		0.67
280	AEG-4160-1	ICCI	Nizzanim	34.6344	31.7184	2			2pl=10;/1pl=3			2pl=3/1pl=1					Segregation			1-			1			1.5		Resistant			0;			0;			0		Resistant			1-	1		1+	1		2
281	AEG-4161-2	ICCI	Nizzanim	34.6344	31.7184	1			3			3+	4		8.5		Susceptible			3	3-		1pl=1/1pl=2					Segregation			3	2		3			7.5		Susceptible			1			1-	0;		1.33
282	AEG-4162-3	ICCI	Nizzanim	34.6344	31.7184	2			2pl=1/1pl=2			3+	4				Segregation			0;			0;			0		Resistant			0;	1-		0;			0.17		Resistant			0;	1		0;			0.33
283	AEG-4163-4	ICCI	Nizzanim	34.6344	31.7184	2			3	3+		3+	4		8.67		Susceptible			1-			1			1.5		Resistant			3			3	3+		8.17		Susceptible			1	0;		1-			1.17
284	AEG-4166-7	ICCI	Nizzanim	34.6344	31.7184	2			0;			0;	1		0.33		Resistant			0;			0;			0		Resistant			3			3			8		Susceptible			0;			0;			0
285	AEG-4185-26	ICCI	Nizzanim	34.6344	31.7184	2			3			3	3+		8.17		Susceptible																	3	3+		8.33		Susceptible			1			2	1		3
286	AEG-4191-32	ICCI	Nizzanim	34.6344	31.7184	2			0;	1-		0;	1		0.5		Resistant			0;			0;			0		Resistant			0;						0		Resistant			0;	1-		0;	1-		0.33
287	AEG-4194-35	ICCI	Nizzanim	34.6344	31.7184	1			3	3+		3+			8.67		Susceptible			0;			0;			0		Resistant			3	3+		3	3+		8.33		Susceptible			1-	0;		0;	1-		0.5
288	AEG-4542-2	ICCI	Pardes Hanna	34.9341	32.4827	1			1+	0;		1			2		Resistant														2	1		1	2		3.5		Resistant			0;			0;	1-		0.17
289	AEG-4543-3	ICCI	Pardes Hanna	34.9341	32.4827	1			3-	2		3-			6.67		Susceptible																	0;			0		Resistant						1			2
290	AEG-4998-1	ICCI	Dorot	34.6467	31.5074	--														2	1		1	0;		2.67		Resistant
291	AEG-5000-3	ICCI	Dorot	34.6467	31.5074	2			3+			3			8.5		Susceptible			1			1			2		Resistant			3-			3			7.5		Susceptible			1	1-		1	1-		1.67
292	AEG-5002-5	ICCI	Dorot	34.6467	31.5074	--			3			3	3-		7.83		Susceptible			3			3			8		Susceptible
293	AEG-5004-7	ICCI	Dorot	34.6467	31.5074	2			3			3	3+		8.17		Susceptible			2			1-			3		Resistant
294	AEG-5016-1	ICCI	Shemuel Hospital	34.8243	31.9317	1			3-			3	3-		7.33		Susceptible			0;	1		0;			0.33		Resistant			1	0;		0;	1-		0.83		Resistant			1	0;		1	0;		1.33
295	AEG-5646-1	ICCI	Akko	35.0845	32.9299	1			3-			3-			7		Susceptible			0;			0;			0		Resistant			0;	1-		0;	1-		0.33		Resistant			0;			0;			0
296	AEG-5647-2	ICCI	Akko	35.0845	32.9299	1			3			3			8		Susceptible			2	1		2-			4		Resistant			1	1-		0;	1-		1		Resistant			0;			0;	1-		0.17
297	AEG-5648-3	ICCI	Akko	35.0845	32.9299	1			1	0;		0;	1-		0.83		Resistant			0;			0;			0		Resistant			0;			0;			0		Resistant			0;			0;			0
298	AEG-6327-1	ICCI	En Gev	35.6412	32.7837	2																									3	3+		3			8.17		Susceptible			2	1		2	2+		4.67
299	AEG-6328-2	ICCI	En Gev	35.6412	32.7837	2																									3	3+		3			8.17		Susceptible			1-	0;		1-	0;		0.67
300	AEG-6329-3	ICCI	En Gev	35.6412	32.7837	2			3	3+		3	3+		8.33		Susceptible														3	3+		3			8.17		Susceptible			2+			2+	2		5.83
301	AEG-6330-4	ICCI	En Gev	35.6412	32.7837	1			3	3+		3	3+		8.33		Susceptible														3	3-		3			7.83		Susceptible			0;	1-		1-	0;		0.5
302	AEG-6371-0	ICCI	HaBesor	34.5052	31.2374	1			3	3+		3+			8.67		Susceptible			0;			0;			0		Resistant			1	1-		1	2		2.33		Resistant			1			1			2
303	AEG-6763-1	ICCI	Ramat Aviv	34.7959	32.107	--
304	AEG-6764-2	ICCI	Ramat Aviv	34.8087	32.1138	1			2pl=21/1pl=3			2					Segregation
305	AEG-6765-3	ICCI	Ramat Aviv	34.8087	32.1138	1																									0;			1-	0;		0.33		Resistant			0;	1-		0;			0.17
306	AEG-6766-4	ICCI	Ramat Aviv	34.8087	32.1138	1																									0;	1-		0;	1-		0.33		Resistant			0;	1-		0;			0.17
307	AEG-6767-5	ICCI	Ramat Aviv	34.8087	32.1138	1			3	3+		3-	2		7.33		Susceptible			0;	1-		0;			0.17		Resistant			0;	1		0;	1-		0.5		Resistant			1-	0;		1	0;		1
308	AEG-6781-1	ICCI	Ashdod	34.7001	31.8361	1			3	3+		3	3+		8.33		Susceptible			1	0;		1			1.67		Resistant			3	3+		3	3+		8.33		Susceptible			1-	1		1-			1.17
309	AEG-6782-2	ICCI	Ashdod	34.7001	31.8361	1			1	2-		1	0;		2		Resistant														0;	1-		0;			0.17		Resistant			2	2+		2			5.17
310	AEG-6783-3	ICCI	Ashdod	34.7001	31.8361	1			1-	0;		1	0;		1		Resistant			0;			0;			0		Resistant			0;	1-		0;			0.17		Resistant			0;	1-		0;			0.17
311	AEG-6784-4	ICCI	Ashdod	34.7001	31.8361	1			3-			3-			7		Susceptible			0;			0;			0		Resistant
312	AEG-8696-1	ICCI	Kefar Menahem	34.8352	31.7321	2			3+			3			8.5		Susceptible			1			3					Segregation			2	3		2	1		5		Resistant			1	1+		1	0;		1.83
313	AEG-8698-3	ICCI	Kefar Menahem	34.8352	31.7321	2			3+			3			8.5		Susceptible			0;			0;			0		Resistant			3-	2+		3-			6.83		Susceptible			2	1		1			3
314	AEG-8699-4	ICCI	Kefar Menahem	34.8352	31.7321	2			3+	4		3+			9		Susceptible			1	2		1-			2		Resistant
315	AEG-8705-10	ICCI	Kefar Menahem	34.8352	31.7321	2			2			2+			5.5		Resistant			1	2		0;			1.5		Resistant			2	2+		2	2+		5.33		Resistant			0;			0;	1-		0.17
316	AEG-8708-13	ICCI	Kefar Menahem	34.8352	31.7321	1			1			1	0;		1.67		Resistant			1			0;			1		Resistant			0;	1-		0;	1-		0.33		Resistant			1-	0;		0;	1-		0.5
317	AEG-8715-20	ICCI	Kefar Menahem	34.8352	31.7321	2														0;	1-		2	1		2.17		Resistant
318	AEG-8718-23	ICCI	Kefar Menahem	34.8352	31.7321	2			3	3+		3+			8.67		Susceptible
319	AEG-8719-24	ICCI	Kefar Menahem	34.8352	31.7321	2			3-	2		3+			7.67		Susceptible			0;			0;			0		Resistant
320	AEG-8724-29	ICCI	Kefar Menahem	34.8352	31.7321	2														0;			0;			0		Resistant			3+			2	2+				Segregation			1			1-	0;		1.33
321	AEG-8725-30	ICCI	Kefar Menahem	34.8352	31.7321	2			3-			3			7.5		Susceptible			0;			0;			0		Resistant			2+	1		2	1		4.33		Resistant			1-			0;	1-		0.67
322	AEG-8735-40	ICCI	Kefar Menahem	34.8352	31.7321	2																									3			3			8		Susceptible			1			0;	1		1.33
323	AEG-8760-15	ICCI	En Gev	35.6412	32.7837	2			3			2pl=0;1/1pl=3					Segregation														3	3+		3	3-		8		Susceptible			2+			2+	3		6.33
324	AEG-8769-24	ICCI	En Gev	35.6412	32.7837	2			3-	2		3-			6.67		Susceptible			1pl=3+/1pl=0;			3					Segregation			3			3	2		7.5		Susceptible			2	2+		1	2		4.17
325	AEG-8770-25	ICCI	En Gev	35.6412	32.7837	2			3	3+		3			8.17		Susceptible			3			3			8		Susceptible			3-			3	2		7		Susceptible			3-			2	2+
326	AEG-8771-1	ICCI	Qiryat Ono- Petah Tiqwa	34.8734	32.0701	1																									0;	1-		0;	1-		0.33		Resistant			2	1		2pl=1/1pl=2+			4
327	AEG-8772-2	ICCI	Qiryat Ono- Petah Tiqwa	34.8734	32.0701	1			3	3+		3			8.17		Susceptible														3	3+		3-	3		7.83		Susceptible			1-	0;		1			1.33
328	AEG-8773-3	ICCI	Qiryat Ono- Petah Tiqwa	34.8734	32.0701	1			3			2pl=3/1pl=10;					Segregation														3-			3	3-		7.33		Susceptible			1			1-			1.5
329	AEG-8774-4	ICCI	Qiryat Ono- Petah Tiqwa	34.8734	32.0701	--
330	AEG-8779-1	ICCI	Rishon LeZiyyon	34.8112	31.96	1			3+	4		3+			9		Susceptible			1-	0;		1-	0;		0.67		Resistant			3			2	2+				Segregation			1	1-		1	1-		1.67
331	AEG-8781-3	ICCI	Rishon LeZiyyon	34.8112	31.96	2			3	3+		3+			8.67		Susceptible														3	3+		3	3+		8.33		Susceptible			1	1-		1	1+		2
332	AEG-8794-1	ICCI	Shefayyim	34.8225	32.2167	1														0;			0;			0		Resistant			0;	1		0;	1-		0.5		Resistant			0;	1-		0;	1-		0.33
333	AEG-8795-2	ICCI	Shefayyim	34.8225	32.2167	1														0;			0;			0		Resistant			0;	1-		0;			0.17		Resistant			1	0;		0;	1-		0.83
334	AEG-8796-3	ICCI	Shefayyim	34.8225	32.2167	1			2	1		2pl=3-/1pl=10;					Segregation														0;	1-		0;	1-		0.33		Resistant			0;	1-		0;	1-		0.33
335	AEG-8797-4	ICCI	Shefayyim	34.8225	32.2167	1																									0;	1-		0;	1-		0.33		Resistant			1	0;		1-	0;		1
336	AEG-9521-0	ICCI	Berekhya	34.6461	31.6675	--
337	AEG-9522-1	ICCI	Kefar Mordechay	34.7569	31.8315	1			3+			3			8.5		Susceptible														3	3+		2+	2				Heterogeneous			1			1-	0;		1.33
338	AEG-9523-2	ICCI	Kefar Mordechay	34.7569	31.8315	1			3	3+		3+			8.67		Susceptible			2	1		2	3-		4.83		Resistant			0;			0;			0		Resistant			1	1+		0;	1-		1.33
339	AEG-9525-4	ICCI	Kefar Mordechay	34.7569	31.8315	1			3+			3+	4		9		Susceptible														2	1		1pl=10;/1pl=12/1pl=2			4		Resistant			1			1	1-		1.83
340	AEG-9527-1	ICCI	Giv'at Arnon	34.6728	31.6604	1			2pl=0; n/1pl=3-c			2					Segregation			0;			0;			0		Resistant			1pl=22+/1pl=10;/1pl=0;			1	0;		1.33		Resistant			0;	1-		0;	1-		0.33
341	AEG-9528-2	ICCI	Giv'at Arnon	34.6728	31.6604	2						3-			7		Susceptible			0;			0;			0		Resistant			2pl=33+/1pl=22+			2pl=3/1pl=2+2					Segregation			1	1-		0;	1		1.17
342	AEG-9529-3	ICCI	Giv'at Arnon	34.6728	31.6604	2			2			1pl=3/1pl=1					Segregation														1	0;		0;			0.67		Resistant			1	1+		1	1-		2
343	AEG-9530-4	ICCI	Giv'at Arnon	34.6728	31.6604	2			3-	2		3			7.17		Susceptible			0;	1-		2			2.67		Resistant			3+			3			8.5		Susceptible			1-			1	0;		1.17
344	AEG-9545-1	ICCI	Shirat HaYam	34.2718	31.367	2																									3			3			8		Susceptible			1			1-	0;		1.33
345	AEG-9546-2	ICCI	Shirat HaYam	34.2718	31.367	--			3+			3-			8		Susceptible			0;			0;			0		Resistant
346	AEG-9547-1	ICCI	Tel Katifa	34.3048	31.3642	2			3+			3+	4		9		Susceptible			1	0;		1-			1.17		Resistant			3			3-			7.5		Susceptible			1+			1			2.5
347	AEG-9548-1	ICCI	Raffiah Yam	34.2446	31.3222	2			3+			3	3+		8.67		Susceptible														3	3+		3	3-		8		Susceptible			1-			0;	1-		0.67
348	AEG-9573-0	ICCI	Be'er Sheva	34.7958	31.2507	2			3-			3+			8		Susceptible			2	3-		2	3-		5.67		Resistant			3	3+		3	3-		8		Susceptible			1			1+			2.5
349	AEG-9574-0	ICCI	Be'er Sheva	34.7958	31.2507	2			3			3			8		Susceptible			2	1		1-			2.5		Resistant			3+			3			8.5		Susceptible			1	1+		1	1+		2.33
350	AEG-9575-0	ICCI	Be'er Sheva	34.7958	31.2507	2			3			3			8		Susceptible			3			3-			7.5		Susceptible			3-			3-			7		Susceptible			1	1-		1	0;		1.5
351	AEG-9576-0	ICCI	Be'er Sheva	34.7958	31.2507	2			3			3-			7.5		Susceptible			3-	2		3-			6.67		Susceptible			3-	3		3-	3		7.33		Susceptible			1	1-		1	1+		2
352	AEG-9577-1	ICCI	Be'er Sheva	34.7958	31.2507	2			3	3+		3			8.17		Susceptible			2			2			5		Resistant			3	3+		3	3+		8.33		Susceptible			1-	0;		1-	0;		0.67
353	AEG-9579-3	ICCI	Be'er Sheva	34.7958	31.2507	--			3	3+		3+			8.67		Susceptible			3-	2		3-			6.67		Susceptible
354	AEG-9581-5	ICCI	Be'er Sheva	34.7958	31.2507	2			3	3+		3+			8.67		Susceptible														3	3-		3	3+		8		Susceptible			1	2		1+			3
355	AEG-9583-0	ICCI	Be'er Sheva	34.7958	31.2507	2			3+			3			8.5		Susceptible			1			0;			1		Resistant			3			3	3-		7.83		Susceptible			1	0;		1	0;		1.33
356	AEG-9584-1	ICCI	Yeroham	34.8748	31.032	2			3			3-	3		7.67		Susceptible														3	3+		3-	2+		7.5		Susceptible			1			1	1-		1.83
357	AEG-9586-3	ICCI	Yeroham	34.8748	31.032	2																									3	3+		3			8.17		Susceptible			1	1+		1			2.17
358	AEG-9588-5	ICCI	Yeroham	34.8748	31.032	2			3	3+		3			8.17		Susceptible			0;			0;			0		Resistant			3			3	2+		7.67		Susceptible			1	1-		1	0;		1.5
359	AEG-9591-0	ICCI	Or-Haner	34.6025	31.5569	--														3-	2		3-			6.67		Susceptible
360	AEG-9614-2	ICCI	Horbat Allon	34.963	32.4504	1			2	1		1	2		3.5		Resistant														1	0;		0;	1-		0.83		Resistant			1	1-		1	0;		1.5
361	AEG-9615-3	ICCI	Horbat Allon	34.963	32.4504	1			0;	1		2pl=3-/1pl=0;					Segregation			0;	1-		0;	1-		0.33		Resistant			0;			0;			0		Resistant			1-			1-	0;		0.83
362	AEG-9616-4	ICCI	Horbat Allon	34.963	32.4504	--			3-			3-			7		Susceptible
363	AEG-9647-1	ICCI	Tifrah	34.6876	31.3109	2			3	3+		3			8.17		Susceptible														3	3+		3-	3		7.83		Susceptible			1	1+		1	2		2.67
364	AEG-9650-4	ICCI	Tifrah	34.6876	31.3109	2			3	3+		3	3+		8.33		Susceptible														3	3+		3			8.17		Susceptible			1	2		1	2		3
365	AEG-9654-8	ICCI	Tifrah	34.6876	31.3109	--			3			3	3+		8.17		Susceptible			3			3-			7.5		Susceptible
366	AEG-9657-11	ICCI	Tifrah	34.6876	31.3109	2			3			3			8		Susceptible			2			2			5		Resistant			3	3+					8.33		Susceptible			1	2		1	0;		2.17
367	AEG-9660-14	ICCI	Tifrah	34.6876	31.3109	2			3	3-		3			7.83		Susceptible			1	2		2			4		Resistant			2pl=3/1pl=2+1			2+					Segregation			1			1			2
368	AEG-9662-16	ICCI	Tifrah	34.6876	31.3109	2			3	3+		3+			8.67		Susceptible			3			3-			7.5		Susceptible			3	3+		3-			7.67		Susceptible			1	2		1			2.5
369	AEG-9736-1	ICCI	Nahal Solelim - Beersheba	34.7489	31.2675	2			3			3+	4		8.5		Susceptible			3			3-			7.5		Susceptible			3-	3		3			7.67		Susceptible			1-	1		1-	0;		1
370	AEG-9738-3	ICCI	Nahal Solelim - Beersheba	34.7489	31.2675	2			3+			3			8.5		Susceptible			3-			3			7.5		Susceptible			3	3+		3-			7.67		Susceptible			1	1-		1			1.83
371	AEG-9740-5	ICCI	Nahal Solelim - Beersheba	34.7489	31.2675	2			3			1pl=3/1pl=2					Segregation			0;			2	1		2		Resistant			3	3+		3-			7.67		Susceptible			1			1	0;		1.67
372	AEG-9742-7	ICCI	Nahal Solelim - Beersheba	34.7489	31.2675	2			3	3+		3			8.17		Susceptible			0;			2	3-		2.83		Resistant			3	3+		3-	3		7.83		Susceptible			2	1		1			3
373	AEG-9744-9	ICCI	Nahal Solelim - Beersheba	34.7489	31.2675	2			3	3+		3			8.17		Susceptible			0;			0;			0		Resistant			3	3+		3			8.17		Susceptible			1			1-	0;		1.33
374	AEG-9746-11	ICCI	Nahal Solelim - Beersheba	34.7489	31.2675	--			3			3+			8.5		Susceptible			3-			3-	2		6.67		Susceptible
375	AEG-9748-13	ICCI	Nahal Solelim - Beersheba	34.7489	31.2675	2			3			3			8		Susceptible														3	3+		3			8.17		Susceptible			1	1+		1	1+		2.33
376	AEG-9750-1	ICCI	Tifrah2	34.6867	31.3168	2														3			3			8		Susceptible			1pl=12/1pl=2+/1pl=2+13			3-					Segregation			0;	1-		0;	1-		0.33
377	AEG-9751-2	ICCI	Tifrah2	34.6867	31.3168	2			3-			3			7.5		Susceptible			2	1		0;	1		2.33		Resistant			3+	3		3-	2+		7.67		Susceptible			1-	0;		1	0;		1
378	AEG-9752-3	ICCI	Tifrah2	34.6867	31.3168	2			3			3-	2		7.17		Susceptible			2			2			5		Resistant			3-	2+		3-	2+		6.67		Susceptible			1-	1					1.33
379	AEG-9753-4	ICCI	Tifrah2	34.6867	31.3168	--
380	AEG-9754-1	ICCI	Megdar Farm	34.6487	31.3534	2			3			3+	4		8.5		Susceptible			3			3			8		Susceptible			2+			3	3+				Heterogeneous			1+	1		0;			1.33
381	AEG-9755-1	ICCI	Or-Haner	34.6082	31.5535	2			3	3+		3+	4		8.67		Susceptible			0;	1		2			2.83		Resistant			3			3	3-		7.83		Susceptible			1-	0;					0.67
382	AEG-9757-1	ICCI	Ruhama-badlands	34.7115	31.4978	2			3	3+		3+	4		8.67		Susceptible			2	1		2			4.5		Resistant			2pl=11-0;/1pl=3			1pl=21/1pl=3-2+					Segregation			0;	1-					0.33
383	AEG-9758-2	ICCI	Ruhama-badlands	34.7115	31.4978	2			3			3+			8.5		Susceptible			1			2			3.5		Resistant			3+			3	3-		8.33		Susceptible			0;	1-		1	1+		1.33
384	AE-121	IPK	unknown			1																									0;	1-		0;			0.17		Resistant			0;	1-		0;	1-		0.33
385	AE-122	IPK	unknown			1			1	2		2	1		3.5		Resistant			0;			0;			0		Resistant			0;			0;			0		Resistant			1-	0;		0;	1		0.67
386	AE-124	IPK	unknown			1			3+	4		3+	4		9		Susceptible			1	0;		1	2		2.17		Resistant			3	3+		3-			7.67		Susceptible			0;	1-		1	1-		1
387	AE-125	IPK	Israel			2			3-	2		3-			6.67		Susceptible			1			1	2		2.5		Resistant			3	3+		3	3+		8.33		Susceptible			1			1			2
388	AE-320	IPK	Israel			1			3+	4		3	3+		8.67		Susceptible			1	0;		1-			1.17		Resistant
389	AE-321	IPK	Israel			1			2pl=2/1pl=3			1pl=2/1pl=1--					Segregation			1			1-	0;		1.33		Resistant			1	0;		0;	1-		0.83		Resistant			1-			1			1.5
390	AE-334	IPK	Israel			1			4			3+			9		Susceptible			2pl=1/1pl=3-2			1	0;				Segregation			2+	2		1	2		4.33		Resistant			1	1-		1	1-		1.67
391	AE-335	IPK	Israel			1														3			3			8		Susceptible			3	3+		3+	3		8.5		Susceptible			0;	1-		1			1.17
392	AE-337	IPK	Israel			1			3+			3+			9		Susceptible			3-			1					Segregation			0;	1-		0;	1-		0.33		Resistant			0;			0;			0
393	AE-339	IPK	Israel			--			2pl=0;/1pl=3			0;	1				Segregation			0;			0;	1-		0.17		Resistant
394	AE-340	IPK	Israel			1			3	3+		3+			8.67		Susceptible			1-			0;	1-		0.67		Resistant			2pl=0;1-/1pl=2			1	0;		1.33		Resistant			1			1-	1		1.67
395	AE-341	IPK	Israel			1			2			1			3.5		Resistant			0;			0;			0		Resistant			0;	1-		1	2-		1.5		Resistant			1-			1-	0;		0.83
396	AE-342	IPK	Israel			1			3	3+		3+	4		8.67		Susceptible			0;	1		0;			0.33		Resistant			2pl=11-/1pl=22+			0;	1		0.67		Resistant			1	1-		0;	1-		1
397	AE-412	IPK	Israel			--			3	3+		1pl=10;/1pl=2c/1pl=3					Segregation			0;			0;			0		Resistant			3	3+		3	3+		8.33		Susceptible			1			1	1+		2.17
398	AE-416	IPK	Israel			1			3	3+		3	3+		8.33		Susceptible			2			0;			2.5		Resistant			3	3+		3			8.17		Susceptible			2	2+		1	2		4.17
399	AE-417	IPK	Israel			--														2	1		2			4.5		Resistant
400	AE-904	IPK	Israel			1			2pl=21/1pl=3			1-	0;				Segregation			0;			0;			0		Resistant
401	AE-905	IPK	Israel			1			2pl=3/1pl=10;			3					Segregation			0;			0;			0		Resistant						0;	1-		0.33		Resistant			1-			0;	1-		0.67
402	AE-906	IPK	Israel			1			1-	0;		0;	1-		0.5		Resistant														0;			0;			0		Resistant			0;	1-		0;			0.17
403	AE-1077	IPK	Jordan			2			3+			3			8.5		Susceptible			3-	2		3-			6.67		Susceptible			3	3+		3	3-		8		Susceptible			1	2		1	1-		2.33
404	AE-1078	IPK	Jordan			2			2			2+			5.5		Resistant
Total number resistant (and percent out of the number of accessions evaluated for each race)																	64 (18.5%)											249 (80.6%)											155 (43.7%)
Total number susceptible																	221 (63.9%)											45 (14.6%)											152 (42.8%)
Total number segregating																	61 (17.6%)											15 (4.9%)											31 (8.7%)
Total number heterogenous																	0											0											17 (4.8%)
Sum of segregating and heterogeneous																	61 (17.6%)											15 (4.9%)											48 (13.5%)
	ASub-population identified via K-means clustering. If blank, accession was not genotyped.
	BSeedling infection types (IT) were based on the wheat-stem rust system of Stakman et al. (1962) for Pgt, the wheat-leaf rust system of Long and Kolmer (1989) for Pt, and a 0-9 wheat-stripe rust scale of Wan and Chen (2014) for Pst. IT1 and IT2 represent the most common and the next most common infection type observed on accessions within an experiment.
	CInfection types for Pgt and Pt experiments were converted to 0-9 linear disease scale described by Zhang et al. (2014). Linearized scores for all replications were averaged. Infection types from segregating accessions were not averaged.
	D--, indicates accessions that were not genotyped, therefore not able to be assigned to a genetic subpopulation
	resistant accessions highlighted in green
[truncated: 42 more columns]

## Sheet: Table S2.
Table S2. All significant marker loci associated with seedling resistance in the ALDVICO to four races of Puccinia graminis f. sp. tritici, four races of P. triticina, and three races of P. striiformis f. sp. tritici.
Pathogen	Trait	Model	Populationᵃ	SNP	Chromosome	Position (Mbp)	p-value	-log₁₀(p)	MAFᵇ	n obsᶜ	effectᵈ	Phenotype Variance Explained(%)
P. striiformis f. sp. tritici	PSTv37	FarmCPU	Cluster 2	S1S_533001	1	0.533001	4.21646e-08	7.37505	0.168919	148	-0.973576	10.2504
P. graminis f. sp. tritici	TTRTF	BLINK	Whole population	S1S_25861161	1	25.8612	3.10484e-12	11.508	0.404362	298	1.37727	3.79352
P. graminis f. sp. tritici	TTTTF	FarmCPU	Cluster 2	S1S_45272224	1	45.2722	5.65363e-11	10.2477	0.0259259	135	2.16575	17.9467
P. graminis f. sp. tritici	TTTTF	BLINK	Cluster 2	S1S_45272224	1	45.2722	1.30896e-12	11.8831	0.0259259	135	2.1401	2.4378
P. graminis f. sp. tritici	TTRTF	BLINK	Cluster 2	S1S_45573325	1	45.5733	3.8598e-08	7.41344	0.0257353	136	1.13396	0.477548
P. graminis f. sp. tritici	TTRTF	FarmCPU	Cluster 2	S1S_56932820	1	56.9328	4.26586e-07	6.36999	0.0992647	136	-0.596053	0.503473
P. striiformis f. sp. tritici	PSTv218	BLINK	Whole population	S1S_66427996	1	66.428	1.3836e-07	6.85899	0.314759	332	-0.526436	1.20926
P. striiformis f. sp. tritici	PSTv218	BLINK	Whole population	S1S_79967768	1	79.9678	1.42561e-09	8.846	0.206325	332	0.563161	1.85316
P. graminis f. sp. tritici	TTTTF	FarmCPU	Cluster 2	S1S_93427086	1	93.4271	3.88365e-07	6.41076	0.322222	135	0.355685	0.17888
P. graminis f. sp. tritici	TTKSK	BLINK	Cluster 2	S1S_241467747	1	241.468	6.19811e-11	10.2077	0.341667	120	1.39511	13.0677
P. graminis f. sp. tritici	TTRTF	FarmCPU	Whole population	S1S_438959634	1	438.96	1.92955e-12	11.7145	0.402685	298	-1.13328	19.1091
P. striiformis f. sp. tritici	PSTv40	FarmCPU	Whole population	S1S_479998904	1	479.999	9.18707e-08	7.03682	0.419795	293	0.713128	9.23516
P. triticina	THBJ	BLINK	Whole population	S1S_487178396	1	487.178	1.7628e-09	8.7538	0.493377	302	1.05715	5.57733
P. graminis f. sp. tritici	TTTTF	FarmCPU	Cluster 2	S1S_611130454	1	611.13	1.00216e-07	6.99906	0.0259259	135	1.73917	5.14214
P. graminis f. sp. tritici	TTRTF	BLINK	Whole population	S1S_641559147	1	641.559	2.21189e-07	6.65524	0.380872	298	0.887163	1.85066
P. graminis f. sp. tritici	QFCSC	MLM	Cluster 1	S1S_661520358	1	661.52	2.76404e-07	6.55846	0.0320856	187	0.977587	2.99822
P. striiformis f. sp. tritici	PSTv40	BLINK	Whole population	S1S_661930373	1	661.93	2.32569e-08	7.63345	0.0665529	293	0.949146	9.98255
P. graminis f. sp. tritici	QFCSC	FarmCPU	Cluster 2	S1S_663252107	1	663.252	7.0707e-08	7.15054	0.340625	160	0.302192	0.720494
P. striiformis f. sp. tritici	PSTv40	FarmCPU	Whole population	S1S_688462847	1	688.463	1.7331e-11	10.7612	0.273038	293	-1.05144	16.8677
P. striiformis f. sp. tritici	PSTv40	BLINK	Whole population	S1S_688462847	1	688.463	1.39244e-13	12.8562	0.273038	293	-1.32776	11.7539
P. graminis f. sp. tritici	TTTTF	MLM	Cluster 2	S1S_719760987	1	719.761	1.13612e-07	6.94458	0.492593	135	3.64468	0.776724
P. graminis f. sp. tritici	QFCSC	FarmCPU	Whole population	S1S_739365646	1	739.366	2.5679e-07	6.59042	0.054755	347	-0.3559	23.8648
P. striiformis f. sp. tritici	PSTv218	BLINK	Whole population	S2S_3688221	2	3.68822	3.38149e-09	8.47089	0.347892	332	0.638665	1.49464
P. triticina	THBJ	FarmCPU	Cluster 2	S2S_6097948	2	6.09795	1.13284e-07	6.94583	0.416667	138	-0.577635	2.15896
P. striiformis f. sp. tritici	PSTv40	BLINK	Cluster 2	S2S_26902044	2	26.902	1.00357e-08	7.99845	0.448276	145	1.20248	13.2134
P. triticina	TBBGS	BLINK	Cluster 2	S2S_33389456	2	33.3895	4.63703e-08	7.33376	0.0826087	115	-0.870022	3.03207
P. graminis f. sp. tritici	TTKSK	BLINK	Cluster 2	S2S_65069332	2	65.0693	9.71526e-11	10.0125	0.370833	120	1.22128	12.459
P. graminis f. sp. tritici	QFCSC	FarmCPU	Cluster 1	S2S_66155489	2	66.1555	7.67573e-08	7.11488	0.0534759	187	-0.413042	14.7068
P. graminis f. sp. tritici	QFCSC	MLM	Cluster 1	S2S_66155489	2	66.1555	2.36823e-08	7.62558	0.0534759	187	-0.86381	10.3842
P. graminis f. sp. tritici	TTTTF	MLM	Cluster 2	S2S_94077679	2	94.0777	1.24124e-07	6.90614	0.0148148	135	3.50853	1.53703
P. graminis f. sp. tritici	TTTTF	FarmCPU	Cluster 2	S2S_94077679	2	94.0777	3.40509e-09	8.46787	0.0148148	135	1.88495	15.1533
P. graminis f. sp. tritici	QFCSC	BLINK	Whole population	S2S_110015884	2	110.016	1.50301e-08	7.82304	0.351585	347	-0.313803	5.15497
P. triticina	THBJ	BLINK	Whole population	S2S_170369829	2	170.37	1.5521e-08	7.80908	0.402318	302	0.72102	1.56652
P. triticina	THBJ	FarmCPU	Cluster 2	S2S_263958589	2	263.959	2.76956e-09	8.55759	0.431159	138	-0.975867	4.04363
P. triticina	THBJ	BLINK	Cluster 2	S2S_263958589	2	263.959	3.59569e-22	21.4442	0.431159	138	-1.96871	10.5402
P. triticina	THBJ	FarmCPU	Whole population	S2S_266872302	2	266.872	4.0157e-10	9.39624	0.288079	302	-1.08933	13.8343
P. triticina	THBJ	BLINK	Whole population	S2S_266872302	2	266.872	8.77436e-17	16.0568	0.288079	302	-1.47012	11.177
P. triticina	BBBQD	BLINK	Cluster 2	S2S_328986723	2	328.987	1.31849e-11	10.8799	0.283465	127	-1.22566	3.22856
P. triticina	TBBGS	MLM	Whole population	S2S_363051049	2	363.051	2.62829e-07	6.58033	0.471591	264	1.48245	50
P. triticina	TBBGS	BLINK	Whole population	S2S_363051049	2	363.051	9.47977e-09	8.0232	0.471591	264	1.09543	17.0327
P. triticina	TBBGS	FarmCPU	Whole population	S2S_363051049	2	363.051	4.64131e-13	12.3334	0.471591	264	1.22293	30.3164
P. graminis f. sp. tritici	TTRTF	FarmCPU	Cluster 2	S2S_406465718	2	406.466	1.97668e-07	6.70406	0.117647	136	-0.926295	0.804426
P. graminis f. sp. tritici	TTKSK	FarmCPU	Whole population	S2S_419772835	2	419.773	2.42809e-07	6.61474	0.289568	278	-0.69824	2.25473
P. striiformis f. sp. tritici	PSTv218	BLINK	Whole population	S2S_449768764	2	449.769	1.96929e-08	7.70569	0.313253	332	-0.801127	2.4597
P. triticina	TBBGS	FarmCPU	Whole population	S2S_561046445	2	561.046	3.06541e-08	7.51351	0.119318	264	-0.964102	5.9516
P. triticina	TBBGS	BLINK	Cluster 2	S2S_595309693	2	595.31	8.03017e-09	8.09528	0.143478	115	0.89791	4.80369
P. graminis f. sp. tritici	TTKSK	BLINK	Whole population	S2S_602532465	2	602.532	3.41114e-07	6.4671	0.276978	278	0.822152	51.7932
P. graminis f. sp. tritici	TTKSK	FarmCPU	Whole population	S2S_602532465	2	602.532	2.92729e-09	8.53353	0.276978	278	0.722314	12.9141
P. graminis f. sp. tritici	TTKSK	BLINK	Cluster 2	S2S_602532465	2	602.532	2.95573e-15	14.5293	0.429167	120	1.27929	14.5091
P. triticina	BBBQD	FarmCPU	Whole population	S2S_650648985	2	650.649	1.98997e-09	8.70115	0.3375	280	-1.08655	1.85911
P. triticina	TBBGS	FarmCPU	Cluster 2	S2S_670533751	2	670.534	1.6463e-10	9.78349	0.234783	115	0.894946	5.07553
P. triticina	BBBD	BLINK	Whole population	S2S_706407987	2	706.408	3.41014e-07	6.46723	0.198473	262	-1.28127	7.14261
P. graminis f. sp. tritici	QFCSC	FarmCPU	Cluster 2	S2S_791393814	2	791.394	1.9037e-08	7.7204	0.0625	160	-0.37751	3.64382
P. striiformis f. sp. tritici	PSTv218	FarmCPU	Whole population	S2S_796532316	2	796.532	9.3595e-08	7.02875	0.26506	332	-0.423347	1.40879
P. triticina	THBJ	BLINK	Whole population	S2S_840953131	2	840.953	1.34562e-07	6.87108	0.34106	302	-0.794667	4.49925
P. striiformis f. sp. tritici	PSTv40	FarmCPU	Whole population	S2S_854987829	2	854.988	2.1457e-07	6.66843	0.389078	293	-0.731836	6.47971
P. triticina	THBJ	FarmCPU	Cluster 2	S2S_896199338	2	896.199	1.86791e-08	7.72864	0.333333	138	0.853934	3.09289
P. triticina	THBJ	BLINK	Cluster 2	S2S_896199338	2	896.199	1.64131e-08	7.78481	0.333333	138	0.8496	6.15489
P. triticina	BBBD	BLINK	Whole population	S2S_920987553	2	920.988	2.22569e-07	6.65253	0.118321	262	1.49941	8.83706
P. triticina	THBJ	FarmCPU	Cluster 2	S2S_926386474	2	926.386	5.71371e-09	8.24308	0.108696	138	-1.67471	9.31312
P. graminis f. sp. tritici	QFCSC	FarmCPU	Whole population	S2S_936776287	2	936.776	2.18514e-07	6.66052	0.449568	347	-0.318062	5.73365
P. striiformis f. sp. tritici	PSTv40	BLINK	Whole population	S2S_937830053	2	937.83	2.83285e-08	7.54778	0.100683	293	0.713099	4.59456
P. striiformis f. sp. tritici	PSTv218	FarmCPU	Whole population	S2S_941115817	2	941.116	1.24412e-07	6.90514	0.323795	332	-0.552927	1.29548
P. triticina	BBBD	FarmCPU	Whole population	S2S_945082944	2	945.083	7.37275e-08	7.13237	0.479008	262	-1.27923	6.30548
P. graminis f. sp. tritici	QFCSC	BLINK	Whole population	S2S_952580223	2	952.58	5.04761e-08	7.29691	0.292507	347	-0.309592	16.0505
P. graminis f. sp. tritici	QFCSC	FarmCPU	Whole population	S2S_952580223	2	952.58	2.13855e-14	13.6699	0.292507	347	-0.361338	3.36251
P. striiformis f. sp. tritici	PSTv37	FarmCPU	Cluster 2	S3S_1760992	3	1.76099	9.29006e-08	7.03198	0.324324	148	0.925321	4.53331
P. graminis f. sp. tritici	QFCSC	BLINK	Whole population	S3S_11123473	3	11.1235	1.73415e-07	6.76091	0.488473	347	0.286222	24.5753
P. striiformis f. sp. tritici	PSTv40	FarmCPU	Cluster 2	S3S_12079539	3	12.0795	8.58894e-10	9.06606	0.434483	145	-1.0415	16.7089
P. triticina	TBBGS	BLINK	Cluster 2	S3S_19298463	3	19.2985	1.12252e-12	11.9498	0.213043	115	-1.38361	6.59336
P. triticina	TBBGS	FarmCPU	Cluster 2	S3S_19298463	3	19.2985	1.313e-17	16.8817	0.213043	115	-1.79883	11.8884
P. graminis f. sp. tritici	QFCSC	MLM	Cluster 1	S3S_55976684	3	55.9767	7.98177e-08	7.0979	0.0427807	187	-1.00552	19.3651
P. graminis f. sp. tritici	QFCSC	FarmCPU	Cluster 1	S3S_55976684	3	55.9767	1.82836e-09	8.73794	0.0427807	187	-0.615263	34.0592
P. graminis f. sp. tritici	QFCSC	MLM	Cluster 1	S3S_56629710	3	56.6297	2.5808e-07	6.58825	0.0481283	187	0.962603	0
P. triticina	TBBGS	FarmCPU	Cluster 2	S3S_144200117	3	144.2	9.17233e-08	7.03752	0.173913	115	0.777246	5.19452
P. graminis f. sp. tritici	QFCSC	MLM	Cluster 1	S3S_500219921	3	500.22	3.03168e-07	6.51832	0.0320856	187	-1.05361	9.22862
P. graminis f. sp. tritici	QFCSC	FarmCPU	Cluster 1	S3S_500219921	3	500.22	2.17068e-08	7.6634	0.0320856	187	-0.747344	40.2767
P. triticina	TBBGS	FarmCPU	Cluster 2	S3S_567807719	3	567.808	8.04599e-09	8.09442	0.230435	115	0.830275	14.0538
P. triticina	TBBGS	BLINK	Cluster 2	S3S_631873883	3	631.874	1.97269e-08	7.70494	0.478261	115	0.578619	0.714584
P. striiformis f. sp. tritici	PSTv218	FarmCPU	Whole population	S3S_669959829	3	669.96	1.17633e-08	7.92947	0.200301	332	-0.527605	2.0411
P. striiformis f. sp. tritici	PSTv40	FarmCPU	Whole population	S3S_669959829	3	669.96	5.99731e-12	11.222	0.196246	293	-0.763682	14.1591
P. striiformis f. sp. tritici	PSTv218	BLINK	Whole population	S3S_669959829	3	669.96	9.51339e-13	12.0217	0.200301	332	-0.732231	3.56497
P. striiformis f. sp. tritici	PSTv40	BLINK	Whole population	S3S_669959829	3	669.96	2.49639e-15	14.6027	0.196246	293	-1.03167	10.3627
P. triticina	TBBGS	BLINK	Whole population	S3S_685564951	3	685.565	3.00379e-10	9.52233	0.229167	264	1.29208	22.5811
P. triticina	TBBGS	FarmCPU	Whole population	S3S_685564951	3	685.565	2.54591e-16	15.5942	0.229167	264	1.54027	35.4865
P. triticina	BBBQD	BLINK	Cluster 2	S3S_712730531	3	712.731	4.2151e-12	11.3752	0.417323	127	-0.931376	2.50939
P. triticina	BBBQD	FarmCPU	Whole population	S3S_724508568	3	724.509	3.15059e-12	11.5016	0.146429	280	1.24869	5.99035
P. striiformis f. sp. tritici	PSTv37	FarmCPU	Cluster 2	S3S_749182730	3	749.183	1.13665e-07	6.94437	0.324324	148	0.577214	2.12347
P. striiformis f. sp. tritici	PSTv37	FarmCPU	Cluster 2	S3S_757120396	3	757.12	5.4904e-07	6.2604	0.35473	148	-0.830325	2.78254
P. graminis f. sp. tritici	TTRTF	BLINK	Cluster 2	S3S_832920832	3	832.921	1.68583e-11	10.7732	0.0183824	136	-1.76058	4.00146
P. graminis f. sp. tritici	TTRTF	FarmCPU	Cluster 2	S3S_833186946	3	833.187	4.20012e-12	11.3767	0.0257353	136	-2.64801	18.4136
P. graminis f. sp. tritici	TTRTF	BLINK	Cluster 2	S3S_833186946	3	833.187	9.94856e-30	29.0022	0.0257353	136	-3.28965	9.35452
P. graminis f. sp. tritici	QFCSC	MLM	Cluster 2	S3S_835968584	3	835.969	4.6328e-08	7.33416	0.040625	160	-1.43492	19.4997
P. graminis f. sp. tritici	QFCSC	BLINK	Cluster 2	S3S_835968584	3	835.969	4.75298e-15	14.323	0.040625	160	-1.20408	50
P. graminis f. sp. tritici	QFCSC	FarmCPU	Cluster 2	S3S_835968584	3	835.969	8.9719e-26	25.0471	0.040625	160	-1.25282	34.7706
P. striiformis f. sp. tritici	PSTv40	FarmCPU	Whole population	S3S_869845920	3	869.846	2.6344e-07	6.57932	0.476109	293	0.521499	3.9546
P. triticina	TBBGS	BLINK	Whole population	S3S_885155266	3	885.155	3.89967e-07	6.40897	0.162879	264	-0.911787	9.2839
P. triticina	THBJ	FarmCPU	Whole population	S3S_885155266	3	885.155	1.3813e-08	7.85971	0.18543	302	-0.966043	9.05122
P. triticina	THBJ	BLINK	Whole population	S3S_885155266	3	885.155	1.52371e-10	9.8171	0.18543	302	-1.07669	4.42077
P. triticina	THBJ	BLINK	Whole population	S3S_895665896	3	895.666	2.73884e-07	6.56243	0.399007	302	-1.20223	2.59416
P. triticina	BBBQD	BLINK	Cluster 2	S3S_906566498	3	906.566	1.18493e-13	12.9263	0.228346	127	1.78378	2.92683
P. graminis f. sp. tritici	TTRTF	BLINK	Whole population	S4S_7495410	4	7.49541	5.01237e-13	12.3	0.298658	298	-1.15995	3.89472
P. triticina	BBBQD	BLINK	Cluster 2	S4S_28850084	4	28.8501	1.7233e-11	10.7636	0.374016	127	-0.824203	1.65984
P. graminis f. sp. tritici	QFCSC	MLM	Cluster 1	S4S_73904711	4	73.9047	1.59767e-07	6.79651	0.026738	187	1.19976	8.28912
P. triticina	BBBQD	BLINK	Whole population	S4S_97541781	4	97.5418	2.7566e-07	6.55963	0.3375	280	1.21879	6.07115
P. striiformis f. sp. tritici	PSTv40	BLINK	Whole population	S4S_101707328	4	101.707	8.14941e-11	10.0889	0.457338	293	1.06991	6.02662
P. graminis f. sp. tritici	TTTTF	MLM	Cluster 2	S4S_697635226	4	697.635	1.73866e-08	7.75979	0.037037	135	-2.46618	1.86299
P. graminis f. sp. tritici	TTTTF	FarmCPU	Cluster 2	S4S_697635226	4	697.635	7.62739e-18	17.1176	0.037037	135	-1.65175	13.7645
P. graminis f. sp. tritici	TTTTF	BLINK	Cluster 2	S4S_697635226	4	697.635	3.53534e-32	31.4516	0.037037	135	-3.33216	31.3637
P. triticina	THBJ	FarmCPU	Cluster 2	S4S_704022734	4	704.023	6.29587e-09	8.20094	0.0688406	138	1.58464	8.06082
P. graminis f. sp. tritici	TTKSK	FarmCPU	Whole population	S4S_719288448	4	719.288	2.2347e-07	6.65078	0.285971	278	-0.449319	0.669539
P. striiformis f. sp. tritici	PSTv40	FarmCPU	Whole population	S4S_733580614	4	733.581	5.01851e-08	7.29943	0.0989761	293	0.713328	7.04338
P. striiformis f. sp. tritici	PSTv40	BLINK	Whole population	S4S_733580614	4	733.581	1.60479e-10	9.79458	0.0989761	293	0.931729	7.63639
P. striiformis f. sp. tritici	PSTv37	FarmCPU	Cluster 2	S4S_765125153	4	765.125	4.26799e-08	7.36978	0.125	148	0.92504	6.16064
P. triticina	BBBQD	BLINK	Cluster 2	S4S_766778808	4	766.779	5.81098e-12	11.2358	0.330709	127	-1.21423	6.33372
P. graminis f. sp. tritici	TTKSK	FarmCPU	Whole population	S4S_772358823	4	772.359	3.70124e-08	7.43165	0.339928	278	0.827289	2.42556
P. triticina	BBBQD	BLINK	Whole population	S4S_783701760	4	783.702	7.21595e-08	7.14171	0.192857	280	-1.04056	2.41628
P. triticina	BBBQD	BLINK	Cluster 2	S4S_783822168	4	783.822	2.24064e-12	11.6496	0.370079	127	-1.35856	3.65005
P. graminis f. sp. tritici	TTRTF	FarmCPU	Whole population	S4S_783902374	4	783.902	2.83913e-07	6.54681	0.473154	298	-0.512489	6.69378
P. graminis f. sp. tritici	TTRTF	MLM	Cluster 2	S4S_784499917	4	784.5	7.81624e-08	7.107	0.481618	136	-4.00698	50
P. striiformis f. sp. tritici	PSTv40	BLINK	Cluster 2	S4S_788986736	4	788.987	7.07127e-10	9.1505	0.127586	145	0.952176	15.0383
P. striiformis f. sp. tritici	PSTv40	FarmCPU	Cluster 2	S4S_788986736	4	788.987	4.72002e-10	9.32606	0.127586	145	0.878633	27.7637
P. graminis f. sp. tritici	TTTTF	MLM	Cluster 2	S4S_815672147	4	815.672	3.21868e-07	6.49232	0.0259259	135	-2.69343	0
P. graminis f. sp. tritici	QFCSC	MLM	Cluster 2	S4S_818717001	4	818.717	3.6764e-08	7.43458	0.0375	160	-1.55537	22.7034
P. triticina	BBBD	FarmCPU	Whole population	S4S_819307677	4	819.308	2.74943e-10	9.56076	0.465649	262	1.15562	2.50007
P. striiformis f. sp. tritici	PSTv37	BLINK	Cluster 2	S4S_819875399	4	819.875	1.49897e-07	6.82421	0.452703	148	0.929488	13.4972
P. striiformis f. sp. tritici	PSTv37	FarmCPU	Cluster 2	S4S_819875399	4	819.875	5.09326e-10	9.293	0.452703	148	0.862197	3.731
P. graminis f. sp. tritici	TTRTF	BLINK	Cluster 2	S4S_848287153	4	848.287	6.46639e-13	12.1893	0.0588235	136	-1.56637	1.72625
P. triticina	THBJ	FarmCPU	Cluster 2	S4S_859110536	4	859.111	3.58295e-09	8.44576	0.231884	138	1.03888	3.46036
P. striiformis f. sp. tritici	PSTv40	BLINK	Cluster 2	S5S_4830039	5	4.83004	2.12361e-10	9.67293	0.210345	145	1.23961	10.8354
P. striiformis f. sp. tritici	PSTv37	FarmCPU	Cluster 2	S5S_13448278	5	13.4483	9.21516e-08	7.0355	0.358108	148	0.981203	4.22189
P. striiformis f. sp. tritici	PSTv37	BLINK	Cluster 2	S5S_13448278	5	13.4483	1.43811e-08	7.84221	0.358108	148	1.39755	28.8343
P. graminis f. sp. tritici	TTTTF	MLM	Cluster 2	S5S_20796281	5	20.7963	1.1575e-08	7.93648	0.0481481	135	-2.44752	0.248163
P. graminis f. sp. tritici	TTTTF	MLM	Cluster 2	S5S_55725721	5	55.7257	2.22409e-07	6.65285	0.496296	135	-5.56693	41.7374
P. triticina	BBBD	BLINK	Whole population	S5S_203025726	5	203.026	8.09905e-12	11.0916	0.358779	262	-2.26734	12.3074
P. triticina	BBBD	FarmCPU	Whole population	S5S_251998405	5	251.998	1.95953e-07	6.70785	0.372137	262	-1.01844	1.03968
P. graminis f. sp. tritici	TTRTF	BLINK	Whole population	S5S_271370488	5	271.37	1.04087e-08	7.9826	0.328859	298	0.885896	3.71064
P. triticina	TBBGS	BLINK	Whole population	S5S_339531511	5	339.532	2.35574e-07	6.62787	0.399621	264	0.78346	9.65302
P. triticina	BBBD	FarmCPU	Whole population	S5S_425173552	5	425.174	6.65313e-09	8.17697	0.421756	262	-1.02613	2.5468
P. triticina	TBBGS	FarmCPU	Cluster 2	S5S_437459966	5	437.46	7.76692e-14	13.1098	0.252174	115	1.13094	7.755
P. triticina	BBBQD	FarmCPU	Whole population	S5S_450962715	5	450.963	4.00008e-08	7.39793	0.0857143	280	-1.37987	20.5418
P. triticina	THBJ	BLINK	Cluster 2	S5S_517065565	5	517.066	2.28309e-08	7.64148	0.228261	138	-1.30039	8.6591
P. triticina	BBBD	FarmCPU	Whole population	S5S_517498769	5	517.499	3.02231e-08	7.51966	0.444656	262	1.17892	6.69197
P. graminis f. sp. tritici	TTTTF	MLM	Cluster 2	S5S_535624330	5	535.624	1.67322e-07	6.77645	0.037037	135	2.55435	45.7682
P. graminis f. sp. tritici	TTTTF	FarmCPU	Cluster 2	S5S_535624330	5	535.624	5.85836e-22	21.2322	0.037037	135	2.95725	24.5875
P. graminis f. sp. tritici	TTTTF	BLINK	Cluster 2	S5S_535624330	5	535.624	1.43918e-27	26.8419	0.037037	135	3.00896	14.6045
P. graminis f. sp. tritici	TTRTF	FarmCPU	Cluster 2	S5S_544070443	5	544.07	6.03543e-14	13.2193	0.0257353	136	2.54377	19.7639
P. graminis f. sp. tritici	TTRTF	BLINK	Cluster 2	S5S_544070443	5	544.07	9.05969e-28	27.0429	0.0257353	136	2.82541	7.94195
P. striiformis f. sp. tritici	PSTv40	BLINK	Whole population	S5S_603143971	5	603.144	2.08242e-08	7.68143	0.303754	293	0.585733	6.20541
P. triticina	BBBQD	BLINK	Cluster 2	S5S_621340409	5	621.34	2.73957e-08	7.56232	0.389764	127	1.21093	1.65299
P. triticina	THBJ	FarmCPU	Cluster 2	S5S_633240521	5	633.241	2.23411e-08	7.6509	0.246377	138	-0.61922	2.2258
P. triticina	BBBQD	BLINK	Cluster 2	S5S_654291248	5	654.291	1.02837e-10	9.98785	0.173228	127	-1.43483	3.87606
P. striiformis f. sp. tritici	PSTv218	FarmCPU	Whole population	S5S_657779077	5	657.779	1.54308e-07	6.81161	0.335843	332	-0.658177	2.6969
P. striiformis f. sp. tritici	PSTv218	BLINK	Whole population	S5S_657779077	5	657.779	4.5555e-10	9.34146	0.335843	332	-0.838936	1.69284
P. graminis f. sp. tritici	TTRTF	FarmCPU	Whole population	S5S_664008178	5	664.008	3.98866e-12	11.3992	0.456376	298	-1.22323	22.1585
P. graminis f. sp. tritici	TTTTF	MLM	Cluster 2	S5S_692542330	5	692.542	2.24516e-07	6.64875	0.0481481	135	1.87247	4.84635
P. triticina	THBJ	BLINK	Whole population	S5S_789456520	5	789.457	1.41976e-07	6.84778	0.150662	302	-0.968	3.57364
P. triticina	TBBGS	FarmCPU	Whole population	S5S_795960497	5	795.96	1.13028e-07	6.94681	0.145833	264	-0.681817	12.7182
P. triticina	THBJ	FarmCPU	Whole population	S5S_799003627	5	799.004	3.07371e-08	7.51234	0.110927	302	-0.962528	10.3999
P. triticina	THBJ	BLINK	Whole population	S5S_799003627	5	799.004	2.46556e-09	8.60808	0.110927	302	-0.981756	5.69573
P. triticina	THBJ	BLINK	Whole population	S5S_810750615	5	810.751	2.89977e-08	7.53764	0.397351	302	-0.838594	1.49782
P. triticina	BBBQD	BLINK	Cluster 2	S5S_812520469	5	812.52	1.52211e-08	7.81755	0.417323	127	1.00127	2.04582
P. graminis f. sp. tritici	TTRTF	BLINK	Cluster 2	S6S_17971788	6	17.9718	7.19384e-10	9.14304	0.172794	136	-0.617084	0.955149
P. triticina	THBJ	FarmCPU	Whole population	S6S_28346375	6	28.3464	1.84483e-07	6.73404	0.120861	302	1.01981	17.0581
P. graminis f. sp. tritici	QFCSC	FarmCPU	Cluster 2	S6S_37300760	6	37.3008	2.09706e-08	7.67839	0.321875	160	0.297125	2.31751
P. triticina	TBBGS	BLINK	Cluster 2	S6S_38372767	6	38.3728	5.58032e-10	9.25334	0.36087	115	-0.811947	0.996257
P. graminis f. sp. tritici	TTRTF	FarmCPU	Cluster 2	S6S_54306136	6	54.3061	5.92386e-07	6.2274	0.205882	136	0.586569	0.652065
P. graminis f. sp. tritici	TTKSK	FarmCPU	Whole population	S6S_153453326	6	153.453	1.58233e-08	7.8007	0.289568	278	0.797162	6.50115
P. triticina	BBBQD	BLINK	Cluster 2	S6S_155146854	6	155.147	2.47512e-09	8.6064	0.204724	127	-1.32189	2.9864
P. triticina	TBBGS	FarmCPU	Whole population	S6S_171173644	6	171.174	1.34653e-07	6.87079	0.456439	264	0.714822	2.5879
P. triticina	THBJ	BLINK	Whole population	S6S_291712707	6	291.713	1.84549e-08	7.73389	0.337748	302	-1.11095	5.22141
P. striiformis f. sp. tritici	PSTv218	BLINK	Whole population	S6S_305451093	6	305.451	3.02208e-11	10.5197	0.204819	332	0.690886	2.13368
P. triticina	BBBD	FarmCPU	Whole population	S6S_454974078	6	454.974	3.04815e-07	6.51596	0.480916	262	-1.27855	5.97737
P. graminis f. sp. tritici	QFCSC	FarmCPU	Cluster 2	S6S_616108751	6	616.109	1.53613e-07	6.81357	0.346875	160	0.260085	1.34027
P. graminis f. sp. tritici	QFCSC	FarmCPU	Cluster 1	S6S_643026971	6	643.027	4.39931e-07	6.35662	0.125668	187	0.244057	2.19147
P. triticina	THBJ	FarmCPU	Cluster 2	S6S_694459954	6	694.46	2.70472e-13	12.5679	0.42029	138	-1.01617	2.76656
P. striiformis f. sp. tritici	PSTv218	BLINK	Whole population	S6S_708679140	6	708.679	2.80087e-08	7.55271	0.418675	332	0.726038	6.84156
P. graminis f. sp. tritici	TTKSK	BLINK	Whole population	S6S_712136473	6	712.136	8.79644e-08	7.05569	0.188849	278	0.767951	16.0689
P. triticina	BBBD	BLINK	Cluster 2	S6S_720139286	6	720.139	1.45918e-08	7.83589	0.479508	122	2.44614	23.191
P. graminis f. sp. tritici	TTRTF	FarmCPU	Whole population	S6S_730747782	6	730.748	1.44771e-07	6.83932	0.404362	298	0.688447	9.25704
P. graminis f. sp. tritici	TTRTF	BLINK	Cluster 2	S6S_738364190	6	738.364	4.32868e-08	7.36364	0.183824	136	0.5101	0.317308
P. graminis f. sp. tritici	TTRTF	FarmCPU	Cluster 2	S6S_738364190	6	738.364	2.01476e-09	8.69578	0.183824	136	0.569488	1.07127
P. triticina	TBBGS	FarmCPU	Cluster 2	S6S_741507361	6	741.507	6.49551e-09	8.18739	0.43913	115	-1.41531	32.1091
P. graminis f. sp. tritici	TTKSK	FarmCPU	Whole population	S6S_742170201	6	742.17	4.03392e-10	9.39427	0.140288	278	-0.748224	10.7478
P. graminis f. sp. tritici	TTKSK	BLINK	Cluster 2	S7S_6120088	7	6.12009	4.29326e-09	8.36721	0.175	120	1.04452	12.5068
P. graminis f. sp. tritici	QFCSC	FarmCPU	Whole population	S7S_11085806	7	11.0858	1.51128e-07	6.82066	0.275216	347	0.289941	5.70923
P. triticina	TBBGS	FarmCPU	Cluster 2	S7S_11407208	7	11.4072	6.36427e-09	8.19625	0.173913	115	-0.72169	2.99046
P. graminis f. sp. tritici	QFCSC	FarmCPU	Cluster 2	S7S_25992253	7	25.9923	6.25681e-10	9.20365	0.090625	160	-0.573293	4.10741
P. triticina	BBBQD	BLINK	Whole population	S7S_29670931	7	29.6709	3.13521e-11	10.5037	0.401786	280	-1.83581	27.6984
P. graminis f. sp. tritici	TTRTF	BLINK	Whole population	S7S_32714433	7	32.7144	2.72798e-08	7.56416	0.38255	298	-1.12244	10.6524
P. graminis f. sp. tritici	QFCSC	BLINK	Whole population	S7S_53658218	7	53.6582	2.76493e-08	7.55832	0.489914	347	-0.286481	10.8439
P. graminis f. sp. tritici	TTKSK	BLINK	Cluster 2	S7S_54510108	7	54.5101	2.09755e-08	7.67829	0.2375	120	1.18459	9.37688
P. triticina	BBBD	FarmCPU	Whole population	S7S_64311420	7	64.3114	1.82283e-09	8.73925	0.341603	262	-1.50928	5.2572
P. graminis f. sp. tritici	TTRTF	FarmCPU	Whole population	S7S_73336208	7	73.3362	9.04331e-08	7.04367	0.38255	298	-0.578727	4.34482
P. graminis f. sp. tritici	TTRTF	FarmCPU	Whole population	S7S_91350665	7	91.3507	1.20287e-07	6.91978	0.392617	298	-0.73631	5.49097
P. triticina	THBJ	BLINK	Whole population	S7S_116851600	7	116.852	3.36023e-11	10.4736	0.359272	302	1.31188	4.78934
P. triticina	BBBQD	FarmCPU	Whole population	S7S_117793535	7	117.794	4.34234e-08	7.36228	0.0946429	280	1.05994	7.78533
P. triticina	BBBQD	BLINK	Whole population	S7S_259255933	7	259.256	2.87598e-08	7.54121	0.117857	280	-1.26916	15.6078
P. graminis f. sp. tritici	TTRTF	BLINK	Whole population	S7S_372779429	7	372.779	4.87859e-08	7.31171	0.401007	298	-1.02661	2.07887
P. triticina	BBBD	BLINK	Whole population	S7S_385077920	7	385.078	8.04074e-08	7.0947	0.303435	262	-1.39048	8.90743
P. graminis f. sp. tritici	QFCSC	MLM	Cluster 2	S7S_677348972	7	677.349	3.05588e-07	6.51486	0.490625	160	-2.60824	14.4492
P. triticina	THBJ	FarmCPU	Whole population	S7S_679860326	7	679.86	1.78592e-08	7.74814	0.336093	302	0.900816	8.89854
P. triticina	THBJ	BLINK	Whole population	S7S_679860326	7	679.86	2.5747e-10	9.58927	0.336093	302	1.01608	3.799
P. striiformis f. sp. tritici	PSTv40	BLINK	Cluster 2	S7S_718635755	7	718.636	3.7825e-11	10.4222	0.113793	145	-1.29441	12.1826
P. graminis f. sp. tritici	TTKSK	BLINK	Cluster 2	S7S_719584108	7	719.584	2.52251e-07	6.59817	0.354167	120	1.15389	5.44007
P. triticina	BBBQD	FarmCPU	Whole population	S7S_828214502	7	828.215	3.62059e-07	6.44122	0.444643	280	-0.614741	3.30203
P. striiformis f. sp. tritici	PSTv37	FarmCPU	Cluster 2	S7S_844627904	7	844.628	1.05162e-07	6.97814	0.371622	148	-0.587381	1.29403
P. triticina	BBBD	BLINK	Cluster 2	S7S_859781020	7	859.781	4.34288e-08	7.36222	0.413934	122	-1.93816	15.662
P. striiformis f. sp. tritici	PSTv218	FarmCPU	Whole population	SUN_20597436	8	20.5974	2.56869e-07	6.59029	0.417169	332	0.488259	3.56431
P. triticina	TBBGS	BLINK	Whole population	SUN_24305647	8	24.3056	2.5898e-07	6.58673	0.420455	264	-1.21922	6.90822
P. triticina	THBJ	FarmCPU	Whole population	SUN_38124624	8	38.1246	1.23904e-07	6.90691	0.122517	302	-0.901963	5.82257
P. triticina	BBBD	MLM	Whole population	SUN_49934383	8	49.9344	1.60512e-08	7.79449	0.412214	262	-2.92954	50
P. triticina	BBBQD	BLINK	Whole population	SUN_49934383	8	49.9344	6.58656e-10	9.18134	0.417857	280	-1.54202	7.03936
P. triticina	BBBD	FarmCPU	Whole population	SUN_49934383	8	49.9344	2.74968e-11	10.5607	0.412214	262	-1.88759	7.74238
P. triticina	BBBD	BLINK	Whole population	SUN_49934383	8	49.9344	4.23257e-18	17.3734	0.412214	262	-3.11468	18.1094
P. striiformis f. sp. tritici	PSTv37	FarmCPU	Cluster 2	SUN_53823493	8	53.8235	2.57315e-07	6.58954	0.131757	148	-1.10789	6.49027
P. triticina	TBBGS	BLINK	Cluster 2	SUN_142952042	8	142.952	8.12431e-17	16.0902	0.465217	115	-1.81331	4.93812
P. striiformis f. sp. tritici	PSTv218	FarmCPU	Whole population	SUN_145928830	8	145.929	3.16371e-07	6.4998	0.289157	332	0.450985	1.61355
P. triticina	BBBD	BLINK	Cluster 2	SUN_232304889	8	232.305	5.32412e-07	6.27375	0.159836	122	-1.64137	15.2868
P. triticina	THBJ	FarmCPU	Cluster 2	SUN_232304889	8	232.305	3.59929e-09	8.44378	0.130435	138	-1.13738	6.48779
P. triticina	THBJ	BLINK	Cluster 2	SUN_232304889	8	232.305	1.24288e-16	15.9056	0.130435	138	-1.82746	12.2221
P. triticina	TBBGS	BLINK	Cluster 2	SUN_232304889	8	232.305	3.19675e-21	20.4953	0.1	115	-1.85546	9.86524
P. graminis f. sp. tritici	QFCSC	FarmCPU	Cluster 2	SUN_247092392	8	247.092	1.60618e-12	11.7942	0.34375	160	-0.500532	6.63749
P. graminis f. sp. tritici	QFCSC	FarmCPU	Whole population	SUN_257874784	8	257.875	2.63908e-08	7.57855	0.0619597	347	-0.379212	11.7418
P. graminis f. sp. tritici	TTRTF	BLINK	Whole population	SUN_267060877	8	267.061	5.1036e-15	14.2921	0.0738255	298	-1.76303	9.2524
P. graminis f. sp. tritici	TTTTF	FarmCPU	Cluster 2	SUN_282514860	8	282.515	1.06828e-07	6.97132	0.0592593	135	0.780195	2.90337
P. triticina	BBBQD	FarmCPU	Whole population	SUN_284607799	8	284.608	3.6928e-07	6.43264	0.3875	280	1.13888	8.64592
P. triticina	BBBQD	BLINK	Whole population	SUN_287168637	8	287.169	1.04531e-08	7.98075	0.317857	280	1.19828	10.3926
P. graminis f. sp. tritici	TTTTF	BLINK	Cluster 2	SUN_306328917	8	306.329	1.25468e-11	10.9015	0.0444444	135	1.72716	10.3188
P. triticina	BBBQD	BLINK	Whole population	SUN_310171543	8	310.172	4.69333e-08	7.32852	0.414286	280	1.16775	3.8468
P. graminis f. sp. tritici	TTTTF	MLM	Cluster 2	SUN_310882479	8	310.882	1.0474e-07	6.97989	0.488889	135	4.34165	0
P. graminis f. sp. tritici	TTRTF	FarmCPU	Cluster 2	SUN_397391037	8	397.391	2.41355e-07	6.61734	0.0147059	136	-1.75244	7.3489
P. graminis f. sp. tritici	TTRTF	BLINK	Cluster 2	SUN_397391037	8	397.391	3.71561e-16	15.43	0.0147059	136	-2.73435	8.35842
P. triticina	THBJ	BLINK	Cluster 2	SUN_415732495	8	415.732	1.20532e-08	7.9189	0.184783	138	1.20677	10.4039
P. triticina	BBBQD	BLINK	Cluster 2	SUN_416683293	8	416.683	2.41424e-12	11.6172	0.401575	127	-1.88388	5.76086
P. triticina	BBBD	BLINK	Whole population	SUN_471024024	8	471.024	1.85829e-08	7.73089	0.456107	262	1.15876	6.38516
P. graminis f. sp. tritici	TTTTF	MLM	Cluster 2	SUN_573978292	8	573.978	2.75188e-07	6.56037	0.0592593	135	2.67662	0.293014
P. striiformis f. sp. tritici	PSTv218	FarmCPU	Whole population	SUN_635738467	8	635.738	1.86115e-08	7.73022	0.341867	332	0.711889	10.9225
P. striiformis f. sp. tritici	PSTv218	BLINK	Whole population	SUN_635738467	8	635.738	3.56943e-09	8.4474	0.341867	332	0.838434	7.87502
P. graminis f. sp. tritici	QFCSC	FarmCPU	Whole population	SUN_747231627	8	747.232	2.00642e-07	6.69758	0.449568	347	-0.280402	7.084
ᵃAll GWAS models were performed independently in the whole population and each of two subpopulations. Subpopulations were identified via K-means clustering
ᵇMAF, minor allele frequency
ᶜNumber of accessions with observations for each trait in the relevant population(s).
ᵈAllelic effect size, or postulated effect of the allele on a phenotype. Sign of the allelic effect estimate is with respect to the nucleotide that is second in alphabetical order. For associated SNP markers, where positive effects have been reported the first allele in alphabetical order is favorable, and where negative effects have been reported, the second allele is favorable. Favorable allele…

## Sheet: Table S3.
Table S3. Average adjacent marker linkage disequilibrium for the ALDIVCO estimated as r² using SNP markers derived from GBS aligned to the reference assembly of Ae. longissima (accession AEG-6782-2, Avni et al., 2022)
Chromosome	No. markers	r²
1S	13061	0.174713
2S	19039	0.170687
3S	16342	0.182332
4S	14944	0.181319
5S	17529	0.154683
6S	15272	0.165984
7S	15936	0.186689
UN*	13220	0.137621
*Chromosome "UN" indicates markers mapped to scaffolds unassigned to chromosome assemblies

## Sheet: Table S4.
Table S4. Estimated reliability (i²) for resistance to Puccinia graminis f. sp. tritici pathotypes TTKSK, TTTTF, TTRTF, and QFCSC; Puccinia triticina pathotypes THBJ, BBBD, TBBGS, and BBBQD; and Puccinia striiformis f. sp. tritici pathotypes PSTv37, PSTv40, and PSTv218.
Pathogen	Race	i²
Puccinia graminis f. sp. tritici	TTTTF*	0.885089
P. graminis f. sp. tritici	TTKSK*	0.911607
P. graminis f. sp. tritici	TTRTF	0.950728
P. graminis f. sp. tritici	QFCSC	0.823177
P. triticina	THBJG*	0.911014
P. triticina	BBBDB*	0.938709
P. triticina	BBBQD	0.901068
P. triticina	TBBGS	0.872889
P. striiformis f. sp. tritici	PSTv37*	0.931203
P. striiformis f. sp. tritici	PSTv40	0.755698
P. striiformis f. sp. tritici	PSTv218	0.881318
*Races previously evaluated by Huang et al. (2018).
